# Supplementary material for: MRTF specifies a muscle-like contractile module in Porifera
Source: Nat Commun. 2022 Jul 15;13:4134. doi: 10.1038/s41467-022-31756-9 (PMC9287330; doi:10.1038/s41467-022-31756-9)
Supplement: Supplementary file 8 — Supplementary Data 1 [file 41467_2022_31756_MOESM8_ESM.txt]

GeneID	logFC	logCPM	F	PValue	FDR
Em0003g597a.t1.cds	6.48779770355432	6.04339806539762	308.069634703991	1.74129108652045e-08	0.000248648450431499
Em0014g553a.t1.cds	3.59673943471933	5.19077864643189	264.943704731428	3.45850089635338e-08	0.000248648450431499
Em0001g3390a.t1.cds	4.03465592235687	7.01889400710562	250.454493718636	4.46353130262384e-08	0.000248648450431499
Em0001g2162a.t1.cds	6.85224654976476	8.81410520087748	221.984085955324	7.70358051921252e-08	0.000291091556110861
Em0013g736a.t1.cds	3.21262809173199	7.11765699772679	208.498348102663	1.02184599001063e-07	0.000291091556110861
Em0012g565a.t1.cds	2.86675449268649	5.81132420815436	207.459347598048	1.04508696545307e-07	0.000291091556110861
Em0013g445a.t1.cds	6.07469202379973	5.28161044043153	176.87258164307	2.13766970929837e-07	0.000510353374025634
Em0018g293a.t1.cds	-4.41931968223966	6.55145898626186	163.352302371469	3.04829285931033e-07	0.000581663170504134
Em0001g2670a.t1.cds	5.20764961576205	3.9376405506029	162.356274769441	3.13246082727214e-07	0.000581663170504134
Em0003g1865a.t1.cds	-3.01112675341014	7.20964204346286	155.659105573833	3.77797875158736e-07	0.00063137580896528
Em0013g433a.t1.cds	5.66674667815588	5.67906262897243	150.180628002679	4.42928936344557e-07	0.000670587120673918
Em0018g269a.t1.cds	4.7411964022262	3.98847336145145	145.704591504933	5.06481667081389e-07	0.000670587120673918
Em0004g1134a.t1.cds	6.98467520457181	3.6103448522328	144.737247676076	5.21639095785121e-07	0.000670587120673918
Em0001g241a.t1.cds	5.34003522745519	3.30709345192655	141.137594102765	5.83103761751242e-07	0.000696059290456197
Em0003g1225a.t1.cds	3.14507531780348	4.62310864328403	129.4131556535	8.54661135829044e-07	0.00089125306252108
Em0007g926a.t1.cds	3.06775079621203	5.99179776127354	126.173338457395	9.55373570685385e-07	0.00089125306252108
Em0023g351a.t1.cds	3.50621538578648	5.86289500619975	123.849350965914	1.03657145893517e-06	0.00089125306252108
Em0003g1587a.t1.cds	4.6546692929754	5.62053428396708	123.323242237919	1.0561009171318e-06	0.00089125306252108
Em0001g1014a.t1.cds	5.17048815414271	3.80858909745331	122.069083885608	1.10448674675777e-06	0.00089125306252108
Em0008g1264a.t1.cds	-3.9626464671267	3.54689240796772	121.897940083854	1.11129627069501e-06	0.00089125306252108
Em0024g106a.t1.cds	-5.48488088086135	3.29736504305661	121.659892637362	1.12085269863623e-06	0.00089125306252108
Em0003g1307a.t1.cds	4.81112193334594	3.8338609738776	120.396757608702	1.17326276779941e-06	0.00089125306252108
Em0011g131a.t1.cds	3.36366381293067	3.61599382095445	119.110228653682	1.22973243915112e-06	0.000893534283612761
Em0011g792a.t1.cds	-3.18466031533441	3.66069338470178	115.032288467677	1.43189015575253e-06	0.0009623438079718
Em0012g600a.t1.cds	3.62750613516325	6.51663306972561	113.544294190601	1.51556141291473e-06	0.0009623438079718
Em0013g436a.t1.cds	5.21956793677683	4.76894374564433	112.611748848842	1.57103013702629e-06	0.0009623438079718
Em0019g1008a.t1.cds	-2.57762834337097	5.12539174678546	112.136609740677	1.60023859010713e-06	0.0009623438079718
Em0005g549a.t1.cds	3.72117688068784	6.04696591194949	111.442531124905	1.64410000655797e-06	0.0009623438079718
Em0005g1657a.t1.cds	-5.38886220406038	3.81431547410626	109.612455087108	1.76693794098122e-06	0.0009623438079718
Em0008g338a.t1.cds	2.62771965066234	4.47417742772641	108.709112688562	1.83166955766463e-06	0.0009623438079718
Em0010g711a.t1.cds	3.7182889092637	5.40236021973918	108.492954092063	1.84758343465999e-06	0.0009623438079718
Em0013g984a.t1.cds	-5.00194468369926	4.92643392087389	107.85725714268	1.89536621342804e-06	0.0009623438079718
Em0009g735a.t1.cds	2.71552136955735	5.28307535729893	107.228217195001	1.94413274233977e-06	0.0009623438079718
Em0008g943a.t1.cds	3.8869432309796	3.97820822789491	106.718117799151	1.98479992003677e-06	0.0009623438079718
Em0019g209a.t1.cds	2.26065649056377	6.15472366454585	106.34209687414	2.01543999994094e-06	0.0009623438079718
Em0011g855a.t1.cds	3.30725857573352	5.88596122386487	100.470792592654	2.5773888848511e-06	0.00113158501473811
Em0003g300a.t1.cds	4.2204871042378	3.87632924251823	99.3863714940853	2.70107278502821e-06	0.00113158501473811
Em0004g160a.t1.cds	3.11569077963215	6.85468652461794	98.4566476046794	2.81288772769496e-06	0.00113158501473811
Em0015g658a.t1.cds	3.76294095796551	3.38368041662321	98.3690210682659	2.82371338608118e-06	0.00113158501473811
Em0008g622a.t1.cds	-5.53344012818094	3.67952419364354	98.2334660485746	2.84056006613436e-06	0.00113158501473811
Em0009g163a.t1.cds	3.24168372446266	4.2218868314925	97.7656563793226	2.89964366771747e-06	0.00113158501473811
Em0017g382a.t1.cds	2.81157364719574	4.35070584451087	97.6868703137061	2.9097404012767e-06	0.00113158501473811
Em0006g1060a.t1.cds	5.0945967755036	6.78532115990797	107.480253870875	2.93658998737916e-06	0.00113158501473811
Em0017g489a.t1.cds	3.70520688064097	11.4285866623584	96.9945818422045	3.00031962193706e-06	0.00113158501473811
Em0022g874a.t1.cds	2.508299172986	7.77289287167013	96.647699347995	3.04699172230821e-06	0.00113158501473811
Em0006g627a.t1.cds	4.68953872705966	2.98122896164254	92.5786555703704	3.66609722506857e-06	0.00129877361918002
Em0002g312a.t1.cds	-2.41126506836222	5.56874576124034	92.406692842225	3.69547123578473e-06	0.00129877361918002
Em0007g1353a.t1.cds	5.11087232005531	8.38971113695407	101.09688408885	3.7800149469538e-06	0.00129877361918002
Em0010g913a.t1.cds	-2.47846493304417	6.45829536736118	91.7627439978262	3.80803658088924e-06	0.00129877361918002
Em0012g634a.t1.cds	3.7637863466555	5.55018841641857	90.7098920796633	4.00118555622919e-06	0.00132013233999853
Em0008g272a.t1.cds	3.78058937555597	7.5770258139117	91.3954152804045	4.07836736067818e-06	0.00132013233999853
Em0001g1328a.t1.cds	8.25810256794672	7.42497502518786	121.932096878097	4.1076401196699e-06	0.00132013233999853
Em0011g319a.t1.cds	-5.31009965174628	4.62997670705475	90.5204409989487	4.24892865992103e-06	0.00133854442922761
Em0003g1308a.t1.cds	4.16871694430831	3.81903421023096	88.7318053414841	4.39727642931619e-06	0.00133854442922761
Em0001g1327a.t1.cds	8.26027470629068	8.04830196997711	118.563258912072	4.7745674852e-06	0.00133854442922761
Em0023g898a.t1.cds	1.97489698894223	6.01143632494631	86.9822778115758	4.78788588046781e-06	0.00133854442922761
Em1084g1a.t1.cds	2.63077718096042	4.90370871498324	86.495538233817	4.90396189582027e-06	0.00133854442922761
Em0018g260a.t1.cds	4.81746113258582	3.6608356719632	86.2209992025916	4.97093963557749e-06	0.00133854442922761
Em0016g595a.t1.cds	2.04121665904598	5.75822239877462	86.0974947010823	5.00143213148241e-06	0.00133854442922761
Em0020g345a.t1.cds	-1.9139537462661	7.66362186551055	85.9075422717708	5.04877452052329e-06	0.00133854442922761
Em0001g2659a.t1.cds	-2.16291438146468	6.37737702561064	85.6428583234084	5.11565276832842e-06	0.00133854442922761
Em0016g380a.t1.cds	3.9733196172226	3.84289796304982	85.5690941844353	5.13448213794082e-06	0.00133854442922761
Em0012g572a.t1.cds	2.04716937274691	7.9618239153823	84.9181784214625	5.30433703153965e-06	0.00133854442922761
Em0011g251a.t1.cds	-3.84519811422971	3.65540143750408	84.7221681033794	5.3568161477572e-06	0.00133854442922761
Em0009g683a.t1.cds	4.28507753374367	3.76114181907485	84.6474926732871	5.37697510659102e-06	0.00133854442922761
Em0015g972a.t1.cds	2.6750840658381	5.03842913358824	84.6065419424009	5.38806902163103e-06	0.00133854442922761
Em0002g219a.t1.cds	3.33635714080287	3.3493454643464	84.4318845670243	5.43569827370197e-06	0.00133854442922761
Em0001g2213a.t1.cds	3.37910306746624	3.38952254265314	84.0790112161231	5.53349586917655e-06	0.00133854442922761
Em0019g1058a.t1.cds	1.99298063292922	6.2841127977922	83.969350582337	5.56432193923318e-06	0.00133854442922761
Em0007g963a.t1.cds	2.29243820912646	5.88885449544428	83.6896530726331	5.64389476074368e-06	0.00133854442922761
Em0006g1281a.t1.cds	1.92087925922392	7.42895325765849	83.5114323765691	5.6953185725503e-06	0.00133854442922761
Em0004g1368a.t1.cds	2.5043281789727	4.66730580273357	83.2668267185938	5.7668261670888e-06	0.00133854442922761
Em0010g282a.t1.cds	1.89814098505652	6.85683648886751	81.0587111894106	6.46426109202464e-06	0.00145009807248598
Em0016g381a.t1.cds	5.4350257365231	2.49614909118021	80.9484896135064	6.50168344107541e-06	0.00145009807248598
Em0015g398a.t1.cds	2.18488058174891	6.0325792856898	80.9307225741813	6.50774027264531e-06	0.00145009807248598
Em0011g518a.t1.cds	2.76650945427038	4.51377492089857	79.893867458877	6.87337776423694e-06	0.00151141959468326
Em0003g476a.t1.cds	4.51687792808624	4.35001109970196	79.0614675030791	7.18508008142345e-06	0.00155944231585388
Em0003g1279a.t1.cds	3.56193236018862	3.26440401408843	78.3770094259582	7.4543117182773e-06	0.00159713406969039
Em0006g959a.t1.cds	2.87853698080017	4.60510101421737	78.0478605985249	7.5881366030996e-06	0.0015992120394719
Em0002g191a.t1.cds	-4.61081442989867	5.70603130858457	83.4027530487864	7.68058829786562e-06	0.0015992120394719
Em0012g801a.t1.cds	-3.24025829721887	9.46911431754036	77.4726109253799	7.82909360314791e-06	0.0015992120394719
Em0009g917a.t1.cds	-2.7498463630816	8.70536145537602	77.4312357321698	7.84677999262183e-06	0.0015992120394719
Em0011g1032a.t1.cds	-3.47473748481913	5.12631368948164	76.7559664298492	8.14240439609163e-06	0.00159921417284403
Em0011g683a.t1.cds	2.94433900791821	3.57943486958635	76.6960702158622	8.1692735104181e-06	0.00159921417284403
Em0007g1018a.t1.cds	2.03399427593911	6.36473477212403	76.6488049372913	8.19055244419164e-06	0.00159921417284403
Em0006g967a.t1.cds	5.78594118440529	1.99127346570444	76.5625445775208	8.22956072669859e-06	0.00159921417284403
Em0018g301a.t1.cds	-3.81127278956738	2.94150626967443	75.800966879582	8.58392698674519e-06	0.00164890330807455
Em0015g29a.t1.cds	1.68850704581773	6.26895258756449	75.1735590813613	8.88985367886552e-06	0.00167952265704625
Em0022g403a.t1.cds	-4.86482048449674	2.71647506057154	75.0646003354777	8.94432243161296e-06	0.00167952265704625
Em0007g928a.t1.cds	3.08627510667654	6.76467780691979	73.5429339397673	9.74904374652718e-06	0.00173744384699696
Em0008g982a.t1.cds	5.22026914775485	6.12048924689839	84.8457397635441	1.00203919075814e-05	0.00173744384699696
Em0008g105a.t1.cds	1.99657852237876	7.24015792550407	73.0601271383379	1.00225578742111e-05	0.00173744384699696
Em0007g241a.t1.cds	-3.0871291967041	9.04149554611439	73.0231865437296	1.00438661639704e-05	0.00173744384699696
Em0010g9a.t1.cds	-2.56944668503443	7.10329468968146	72.8917968921059	1.0120102010529e-05	0.00173744384699696
Em0012g793a.t1.cds	5.29068785595506	6.26219981014736	84.4101475194475	1.02246047439291e-05	0.00173744384699696
Em0021g719a.t1.cds	3.45811910289473	3.21988939402831	72.6965070701892	1.02347164961954e-05	0.00173744384699696
Em0009g366a.t1.cds	2.04358801373047	5.10289823600515	72.660300904721	1.02561384567951e-05	0.00173744384699696
Em0013g856a.t1.cds	1.63864005807167	6.71122080673375	72.6136745064391	1.02838059361541e-05	0.00173744384699696
Em0006g1377a.t1.cds	2.65108726906706	4.77583832130243	72.5456586034559	1.03243282934993e-05	0.00173744384699696
Em0003g448a.t1.cds	-2.45959489894512	3.90931289422484	72.4255097062179	1.03963849150129e-05	0.00173744384699696
Em0020g656a.t1.cds	2.16036958739529	5.27235652093422	70.8415659660146	1.14058608085143e-05	0.0018511794301184
Em0016g547a.t1.cds	2.56115593784248	4.38307761854135	70.8014783364663	1.14329168701169e-05	0.0018511794301184
Em0007g773a.t1.cds	4.9881037025414	4.00128344505627	70.6815813540076	1.15143042433897e-05	0.0018511794301184
Em0001g2411a.t1.cds	-1.5621332385614	7.1708802716212	70.5849099175545	1.15804383347035e-05	0.0018511794301184
Em0003g1493a.t1.cds	4.75449748093648	3.29537290716133	70.3848684286648	1.17187591863371e-05	0.0018511794301184
Em0021g521a.t1.cds	2.2537168206315	4.65120077976417	70.1061115717584	1.19148685556803e-05	0.0018511794301184
Em0018g139a.t1.cds	1.85804685028785	6.86503549891172	70.0878096400649	1.1927883023731e-05	0.0018511794301184
Em0023g444a.t1.cds	-2.57222633469801	8.35416553188113	70.0384018374051	1.19631030668255e-05	0.0018511794301184
Em0014g148a.t1.cds	2.56271255997139	7.63370482519344	69.6906993604824	1.22145628584961e-05	0.00187275022468978
Em0003g1546a.t1.cds	4.32725018508198	9.11353346124843	75.2735445451711	1.23947326678345e-05	0.00188277144795174
Em0008g244a.t1.cds	3.74144453661546	4.2312916836996	69.2994324991761	1.25052435808187e-05	0.00188277144795174
Em0001g654a.t1.cds	-5.58998761189084	7.72223227062884	85.0811953752076	1.26748651963276e-05	0.00189127095679488
Em0006g588a.t1.cds	2.90012822835878	4.41678901881923	68.7985025021824	1.28897520718737e-05	0.00190631448340843
Em0004g130a.t1.cds	-3.24859824205783	4.17988073715706	68.4782172173452	1.31431295748762e-05	0.00192673667943273
Em0005g1550a.t1.cds	-2.94246024277454	4.22714735582338	68.0709753601995	1.34740868549738e-05	0.00194949120849581
Em0019g1047a.t1.cds	1.89689418297702	5.9875098038031	68.0013803319879	1.3531652715744e-05	0.00194949120849581
Em0003g132a.t1.cds	-6.58954286783084	4.14981333979027	71.4336947945141	1.41659636552565e-05	0.00202343234706535
Em0001g239a.t1.cds	6.12160348486187	2.78517360051381	66.8200428958935	1.45559011838853e-05	0.00204421345146721
Em0003g324a.t1.cds	-2.29114659767191	4.82498958875615	66.8198328832554	1.45560914746648e-05	0.00204421345146721
Em0015g207a.t1.cds	-2.31431863784968	5.96955989767365	66.5969048928546	1.4759798655352e-05	0.00205554795940203
Em0015g497a.t1.cds	-4.17531823368538	2.09606435400319	66.3038033100976	1.50329209829098e-05	0.00206772305922687
Em0011g669a.t1.cds	7.16376156604437	2.53467880761746	65.9492032660017	1.53715968860396e-05	0.00206772305922687
Em0001g3357a.t1.cds	4.7164273243112	1.8406361450911	65.9360976569381	1.53842904395594e-05	0.00206772305922687
Em0008g623a.t1.cds	-2.77459702881583	6.52468886376943	65.8876859266804	1.54312904796037e-05	0.00206772305922687
Em0009g957a.t1.cds	5.63070444572236	1.85149691520344	65.849790199706	1.54682028035505e-05	0.00206772305922687
Em0001g2214a.t1.cds	3.90901752499436	3.22420406729237	65.5065445304007	1.58074699766647e-05	0.00206772305922687
Em0009g248a.t1.cds	-4.36209760929393	2.851179968167	65.3573565518255	1.59577410859615e-05	0.00206772305922687
Em0009g1188a.t1.cds	-3.5247902718023	6.13830393286313	67.789799516918	1.60633662990625e-05	0.00206772305922687
Em0011g260a.t1.cds	-2.35924958686536	9.10499304967562	65.1115562924441	1.62091261957545e-05	0.00206772305922687
Em0007g657a.t1.cds	3.62061409541322	2.3724541984789	64.9817478981992	1.63438230072215e-05	0.00206772305922687
Em0016g541a.t1.cds	1.97343791288552	6.00482993175095	64.9564103650098	1.63702729606965e-05	0.00206772305922687
Em0023g302a.t1.cds	1.53300233474997	7.3555537786081	64.9432683435026	1.63840124310232e-05	0.00206772305922687
Em0001g3691a.t1.cds	-6.87791943914524	2.28944575622432	64.8428622784478	1.64894462906753e-05	0.00206772305922687
Em0007g1333a.t1.cds	-4.84259078567349	3.52382860103164	64.757814607245	1.65793974351604e-05	0.00206772305922687
Em0001g2190a.t1.cds	-2.48349975354257	3.32742826675963	64.5154623207136	1.68390087724943e-05	0.00208454455263648
Em0016g922a.t1.cds	-3.52660793668363	7.65627255463568	67.5676024679394	1.70820571708782e-05	0.0020990833782332
Em0027g33a.t1.cds	-5.4288201270779	2.52436391283091	64.0831862816903	1.73144310539697e-05	0.00210323577162153
Em0019g87a.t1.cds	-3.49833731748149	3.52560477291882	64.0357818242241	1.73675524463722e-05	0.00210323577162153
Em0021g167a.t1.cds	2.73710055873705	5.58409179962016	63.8965699724806	1.75247005097448e-05	0.00210522574946632
Em0015g1152a.t1.cds	1.50431267087419	6.16879071232646	63.7480868350782	1.76942206302882e-05	0.00210522574946632
Em0001g630a.t1.cds	2.01688474545803	4.85670714207905	63.6892899749644	1.77618974793412e-05	0.00210522574946632
Em0007g787a.t1.cds	3.50442780720549	3.96494185538033	63.2463795761844	1.82819263821815e-05	0.00215160249083815
Em0006g471a.t1.cds	3.43214816229147	4.14161192853383	62.9080136502914	1.86916959540951e-05	0.00218444491457928
Em0013g1039a.t1.cds	5.7357926734767	2.41894099108894	62.5030963542006	1.91968139109296e-05	0.00221023628199887
Em0018g851a.t1.cds	-3.11706812580531	4.17802341793866	62.2696483472143	1.94955626186555e-05	0.00221023628199887
Em0020g505a.t1.cds	1.89536422425778	5.25593123886396	62.2448823138371	1.95275862619871e-05	0.00221023628199887
Em0019g313a.t1.cds	2.22180784672612	4.33061574520709	62.2296029445666	1.95473750496364e-05	0.00221023628199887
Em0003g186a.t1.cds	-2.36105948076317	4.77392271864612	62.2093384143359	1.95736578348392e-05	0.00221023628199887
Em0001g1329a.t1.cds	7.68288637868433	5.73674966359531	81.5262765785815	1.97679824215352e-05	0.00221719813576306
Em0015g1207a.t1.cds	-2.48146395537504	4.45163601517721	61.4803741761434	2.0548294819359e-05	0.00227823457234689
Em0021g705a.t1.cds	5.47871958965768	2.1753488300024	61.4306180573374	2.06169429267956e-05	0.00227823457234689
Em0005g584a.t1.cds	3.15570130453239	4.92198630253947	61.3554806131981	2.07211378049742e-05	0.00227823457234689
Em0016g54a.t1.cds	-4.40890438998887	7.96599656803796	69.8907220479069	2.12935124918409e-05	0.00232586392655977
Em0009g1222a.t1.cds	-6.98325356605943	2.39066559298802	60.6903889549339	2.16718688544614e-05	0.00235069040195606
Em0008g1109a.t1.cds	-1.98938072515786	4.63649307237964	60.5341319780003	2.19028626990618e-05	0.00235069040195606
Em0001g1330a.t1.cds	8.93367715979431	6.43869520226457	79.1948031634279	2.19621362278468e-05	0.00235069040195606
Em0015g786a.t1.cds	3.39436562178115	3.06474376081235	60.4133682207487	2.20834366387687e-05	0.00235069040195606
Em0003g730a.t1.cds	3.3959438192596	2.61824157695798	60.1917202006377	2.24195846927692e-05	0.00237136771763011
Em0018g241a.t1.cds	2.78805483992237	3.60312316856809	60.031675033073	2.26661727279377e-05	0.00238237156370626
Em0017g767a.t1.cds	3.04328779898615	4.24070551667452	59.8855296860545	2.28942256230652e-05	0.00239130186632916
Em0023g908a.t1.cds	2.69419685962046	3.13365042994441	59.3175606596051	2.38073848750336e-05	0.00241142548198779
Em0006g945a.t1.cds	4.01684824928022	2.25213535095439	59.2370949484901	2.3940302421321e-05	0.00241142548198779
Em0019g913a.t1.cds	-1.74565221843174	5.39640403434528	59.2102381795549	2.39848662269511e-05	0.00241142548198779
Em0021g933a.t1.cds	-1.99414160408564	4.90336747039197	59.1171125496469	2.41401727300466e-05	0.00241142548198779
Em0022g524a.t1.cds	-1.76735662153776	6.03756973579207	59.1061581230683	2.41585216587792e-05	0.00241142548198779
Em0001g1909a.t1.cds	2.48888642581223	4.60943596427837	59.0590845407195	2.42375639752519e-05	0.00241142548198779
Em0012g519a.t1.cds	2.03221864975266	3.95085478523012	59.0270704933781	2.42914988466036e-05	0.00241142548198779
Em0023g304a.t1.cds	1.76622078266269	6.03014769975826	58.9996549179172	2.43378023826629e-05	0.00241142548198779
Em0142g8a.t1.cds	3.54638173020246	3.98516057730409	58.9714648490863	2.43855257572964e-05	0.00241142548198779
Em0011g58a.t1.cds	2.82810832875921	4.12071008608696	58.8378341066667	2.46133025773585e-05	0.00241428897176298
Em0004g1058a.t1.cds	-3.98619707812449	2.10116161915816	58.673142653076	2.48975863596253e-05	0.00241428897176298
Em0003g421a.t1.cds	1.9666029100505	4.09846282599054	58.6339858455893	2.49657626796037e-05	0.00241428897176298
Em0003g1656a.t1.cds	2.5311295737654	4.02993037897307	58.5085361094349	2.51857156366934e-05	0.00241428897176298
Em0009g781a.t1.cds	-1.95976279920577	4.92594797545028	58.3375188459522	2.54893644721543e-05	0.00241428897176298
Em0019g867a.t1.cds	-3.28558260538347	7.86203018018129	60.9079677043438	2.56209783775148e-05	0.00241428897176298
Em0019g138a.t1.cds	-2.64338776099207	5.58877283700642	58.1761321798979	2.57799980832091e-05	0.00241428897176298
Em0021g827a.t1.cds	1.61645947694023	6.11964990968813	58.128955282542	2.58657154047042e-05	0.00241428897176298
Em0004g1036a.t1.cds	5.23139230463823	2.81875215308718	57.9630604442709	2.61698953298666e-05	0.00241428897176298
Em0001g2266a.t1.cds	8.13562737926648	1.69937510457811	85.1464603156218	2.61732239841832e-05	0.00241428897176298
Em0015g301a.t1.cds	-2.85445031205798	4.29422210408466	57.9507900531431	2.61925659482609e-05	0.00241428897176298
Em0071g14a.t1.cds	5.12009308371476	1.85224337390439	57.8475071888396	2.63843378797791e-05	0.00241428897176298
Em0018g1173a.t1.cds	-2.02069051425836	6.45302663324706	57.8117657823063	2.64510978801183e-05	0.00241428897176298
Em0017g170a.t1.cds	4.09683504317762	1.79419374205996	57.7492244219384	2.65684104726551e-05	0.00241428897176298
Em0010g915a.t1.cds	-2.82299417090733	4.51625711142842	57.74229421532	2.65814487077781e-05	0.00241428897176298
Em0016g55a.t1.cds	-4.19347314577194	7.54492483328857	65.8115370368267	2.68267608068698e-05	0.00242230617914509
Em0006g910a.t1.cds	3.20213729297403	3.0042848885918	57.5430687226358	2.69596068286852e-05	0.00242230617914509
Em0010g845a.t1.cds	1.72095100308183	4.86001746644992	57.3746388977764	2.72844143879514e-05	0.00243838039171895
Em0013g506a.t1.cds	2.02099996329695	4.05779354447566	57.2793207431372	2.74703349372988e-05	0.00244193743336243
Em0009g1265a.t1.cds	-2.28023994981399	3.76233881911198	56.8723224410667	2.82817070616465e-05	0.00249956464752366
Em0007g1579a.t1.cds	3.08684719112021	3.76538722714609	56.7288217453242	2.85746999989976e-05	0.00249956464752366
Em0017g439a.t1.cds	5.95759372158977	2.13895445644456	56.5092145176713	2.90302514928951e-05	0.00249956464752366
Em0001g3312a.t1.cds	3.79923177484427	5.91587755455211	60.9439089208661	2.90535500736733e-05	0.00249956464752366
Em0005g606a.t1.cds	2.11240878601314	5.76362846396917	56.4892238100232	2.90721562839238e-05	0.00249956464752366
Em0008g578a.t1.cds	2.51752880538702	5.01203538579232	56.4125822534492	2.92334952066404e-05	0.00249956464752366
Em0005g1173a.t1.cds	2.02425978819522	6.54891852229994	56.3889022974387	2.92835637467795e-05	0.00249956464752366
Em0008g167a.t1.cds	2.7532554895557	6.08324406431741	56.3397960914414	2.93877253032081e-05	0.00249956464752366
Em0006g916a.t1.cds	1.5819761062938	8.82838187128476	56.30363773169	2.94647101221973e-05	0.00249956464752366
Em0003g1878a.t1.cds	2.18092134164842	12.1283053481147	56.0862258439882	2.99327982334952e-05	0.00252644911150591
Em0022g806a.t1.cds	2.56479983459049	10.2934423281684	55.8120212211089	3.05361010946776e-05	0.00256441870097614
Em0017g594a.t1.cds	2.54849846683833	4.09099352035738	55.6519889101213	3.08950256715928e-05	0.0025815883451183
Em0008g1234a.t1.cds	2.89421050713305	3.23481209574356	55.3303321290356	3.16320628111047e-05	0.00260609263751098
Em0007g965a.t1.cds	3.23291983135672	3.64862975733232	55.2718695121845	3.17683052375619e-05	0.00260609263751098
Em0007g1332a.t1.cds	-5.89934926695635	2.60488878837582	55.2610733462635	3.17935426864238e-05	0.00260609263751098
Em0020g869a.t1.cds	2.10937109740875	4.21627096542908	55.2531649154152	3.18120451204069e-05	0.00260609263751098
Em0005g1278a.t1.cds	1.92751549631139	4.56429065365438	55.1205570285531	3.21242480331421e-05	0.00261267710092818
Em0003g1436a.t1.cds	4.42075523765522	5.18277794882168	60.8930276753185	3.22050911196269e-05	0.00261267710092818
Em0012g971a.t1.cds	-3.32989665164067	4.39002505847981	54.8811785735487	3.26972957016744e-05	0.0026275845482975
Em0004g777a.t1.cds	3.72956267070325	4.65533540813919	55.4563612154021	3.27033021808209e-05	0.0026275845482975
Em0006g526a.t1.cds	5.25192924531514	1.51440641861962	54.6826970139174	3.31818717706927e-05	0.0026532796221618
Em0014g243a.t1.cds	2.09285540822941	4.94119625611304	54.5321717418449	3.35551871930481e-05	0.00266361412300764
Em0011g497a.t1.cds	2.45151404787709	8.19214467059295	54.4464484608993	3.37700667545658e-05	0.00266361412300764
Em0001g2669a.t1.cds	3.28733923971374	2.43912145437079	54.4388218759268	3.37892648442807e-05	0.00266361412300764
Em0012g611a.t1.cds	2.41203768666404	5.17167410132555	54.2453161907449	3.42808308806826e-05	0.00268967720975571
Em0012g950a.t1.cds	2.67444193792235	3.30364767075482	54.0262830391918	3.48477605258015e-05	0.00272121478121098
Em0004g1650a.t1.cds	3.82252443435454	7.4874793238035	60.7812544523432	3.50545817322117e-05	0.00272121478121098
Em0024g267a.t1.cds	-1.63072229063004	5.36902992760961	53.8195328191627	3.53933712797276e-05	0.00272121478121098
Em0007g970a.t1.cds	2.29737538124815	3.40737352274023	53.7956194359391	3.54571452079683e-05	0.00272121478121098
Em0009g682a.t1.cds	3.51231569600655	3.03249885639911	53.7405478244008	3.56045454234189e-05	0.00272121478121098
Em0019g1128a.t1.cds	1.97931322993639	3.81746778385401	53.7199869321238	3.5659767657085e-05	0.00272121478121098
Em0012g99a.t1.cds	1.75189022936881	4.20634648128126	53.5559116033597	3.61041849566228e-05	0.00274260517725037
Em0007g700a.t1.cds	4.17245079719861	4.35057247478026	55.279149093332	3.63695405757127e-05	0.00275026136697426
Em0001g1325a.t1.cds	7.68943430288013	7.52266084592326	68.6954399619982	3.6656629934429e-05	0.00275395978145707
Em0003g1430a.t1.cds	1.74393087872206	4.7040380298787	53.322509054745	3.67480272417979e-05	0.00275395978145707
Em0002g1565a.t1.cds	3.63600588466717	3.85593092442051	53.1646045913489	3.71915197078756e-05	0.00277475302391972
Em0019g866a.t1.cds	-2.94892650776494	3.38988699449974	53.0755577417125	3.74444828984595e-05	0.00277618856343539
Em0192g11a.t1.cds	-1.45039009609107	6.157706191119	53.0089048009677	3.76351973007927e-05	0.00277618856343539
Em0003g1318a.t1.cds	1.81262340298941	4.99498830577277	52.9491331669155	3.78072257749169e-05	0.00277618856343539
Em0014g641a.t1.cds	-5.17670356942198	7.71971926306818	67.9949311442729	3.78752388979936e-05	0.00277618856343539
Em0011g44a.t1.cds	2.21927592647067	4.66075590750445	52.7850152076811	3.82845047692199e-05	0.00279393294193538
Em0019g1032a.t1.cds	2.70139227315461	3.11770718104582	52.5361051674225	3.90224102694195e-05	0.00280648552762935
Em0001g2523a.t1.cds	-1.72175794052773	5.89726758933858	52.515043922885	3.90856361358729e-05	0.00280648552762935
Em0015g294a.t1.cds	-3.01101099203768	3.4746512145639	52.5007305481672	3.91286758698937e-05	0.00280648552762935
Em0011g684a.t1.cds	2.52777303571398	4.12908562813826	52.3832246310217	3.94841948532975e-05	0.00280648552762935
Em0006g1345a.t1.cds	4.3420049726298	2.01487024122913	52.339607200062	3.96171582455779e-05	0.00280648552762935
Em0009g950a.t1.cds	-2.78586702238857	7.26937157533716	53.1411881159004	3.97208890205135e-05	0.00280648552762935
Em0008g241a.t1.cds	3.92674134951168	6.63570063447797	59.3354423298433	3.98015512338703e-05	0.00280648552762935
Em0016g51a.t1.cds	-4.29059155015746	8.26282795563745	60.0953576054105	3.98721064581465e-05	0.00280648552762935
Em0011g498a.t1.cds	2.09434211778713	7.54007607276971	52.1696515841129	4.01404637187425e-05	0.00280648552762935
Em0023g820a.t1.cds	2.1861708856528	6.72530092329216	52.0788220169525	4.04235743980231e-05	0.00280648552762935
Em0013g631a.t1.cds	3.4866158484687	3.57562404651368	52.0775736002413	4.04274824985055e-05	0.00280648552762935
Em0019g175a.t1.cds	-3.72695374626653	3.54899561586287	52.0634595403899	4.04716977117445e-05	0.00280648552762935
Em0016g375a.t1.cds	2.13671251180961	5.20647179522193	51.7231628489847	4.15557365085485e-05	0.00285908565151172
Em0019g246a.t1.cds	1.31004054007005	8.18479936746863	51.7180187794716	4.15723918930916e-05	0.00285908565151172
Em0019g994a.t1.cds	2.7797501497673	3.14178867494191	51.6369716104341	4.18358777498291e-05	0.00286541470883256
Em0023g326a.t1.cds	1.66816962713742	5.05128560198417	51.3982110094869	4.26239604930309e-05	0.00289870232694863
Em0016g52a.t1.cds	-4.31338768227694	9.12356160083439	58.2236416513603	4.27537803706028e-05	0.00289870232694863
Em0010g869a.t1.cds	2.22083393896461	6.96011685287493	51.2831461844334	4.30101885694197e-05	0.00289870232694863
Em0001g1849a.t1.cds	2.92330978897956	2.59628831580179	51.2815168776598	4.30156879537614e-05	0.00289870232694863
Em0006g993a.t1.cds	3.05216310151372	2.81603482551427	51.1565633948849	4.3439996919135e-05	0.00291553907033166
Em0001g2120a.t1.cds	2.46214676667007	3.48797229462717	51.0703442135067	4.37357386133556e-05	0.00292364665482559
Em0021g975a.t1.cds	2.00172683407787	4.45635763994205	50.8807564567245	4.4394688138315e-05	0.00295587262218136
Em0020g860a.t1.cds	1.43389350819483	6.73884477819957	50.7965974089208	4.4691058723335e-05	0.00296379751343006
Em0007g927a.t1.cds	2.71092965145072	3.91672267721994	50.7031822383387	4.50228426154587e-05	0.00297074970171231
Em0012g951a.t1.cds	-1.39424670618442	5.69749172284692	50.5833023663194	4.54530133648712e-05	0.00297074970171231
Em0001g1321a.t1.cds	3.46150123851636	9.74646378245004	53.2032660414476	4.54905128964105e-05	0.00297074970171231
Em0020g850a.t1.cds	2.4533166642716	4.94629574525446	50.5292794117993	4.56484965352804e-05	0.00297074970171231
Em0015g725a.t1.cds	4.05272740613092	3.49393539706816	50.5193057297863	4.56846980217845e-05	0.00297074970171231
Em0018g259a.t1.cds	4.3048903825441	3.66319359179362	50.4359657795506	4.59885634092434e-05	0.00297891810734603
Em0004g132a.t1.cds	1.43589959654381	8.89857848588674	50.3849814073024	4.61756670474668e-05	0.00297948937334852
Em0001g1323a.t1.cds	3.90966964284572	10.6719897946776	54.0792400134541	4.66979667429197e-05	0.00299831044636081
Em0021g746a.t1.cds	1.94747537901888	4.9682351619465	50.2096554141215	4.68261743956542e-05	0.00299831044636081
Em0007g968a.t1.cds	2.74704282597581	2.50481755985859	50.0996585354285	4.72399746256642e-05	0.00301326128222939
Em0018g161a.t1.cds	1.57706877118237	5.25631955989473	49.9204423080343	4.79237238358061e-05	0.00304525198761974
Em0012g787a.t1.cds	5.95677594105437	4.06205742045128	54.5744749655461	4.90538513413151e-05	0.00309912218375749
Em0015g1176a.t1.cds	-1.49654569323726	8.43305442467843	49.6085922012802	4.91423754604916e-05	0.00309912218375749
Em0018g1119a.t1.cds	-1.54071704442467	6.24287422667506	49.4908637785023	4.96121968316623e-05	0.00310058494364083
Em0022g807a.t1.cds	2.47598867482352	9.96661502289384	49.4416360939112	4.98102664595528e-05	0.00310058494364083
Em0016g1169a.t1.cds	4.38589883171677	2.95298384377689	49.4296774666178	4.98585273213565e-05	0.00310058494364083
Em0008g321a.t1.cds	-5.53760242534371	4.46906659917364	55.6845674102482	5.00865993826938e-05	0.00310058494364083
Em0102g12a.t1.cds	2.42307695851072	3.14202093786879	49.3717216592287	5.00932225217224e-05	0.00310058494364083
Em0023g695a.t1.cds	3.70865689218783	2.11006322390143	49.1665087090693	5.09350972136166e-05	0.00314106031230243
Em0022g358a.t1.cds	-1.63508972060923	6.24004726210989	49.0256393339614	5.15229583022556e-05	0.00315893507168483
Em0016g538a.t1.cds	1.80674231165321	4.31808040522164	48.987990036484	5.16814649112128e-05	0.00315893507168483
Em0002g1166a.t1.cds	2.09468725247476	3.68924535285047	48.8841662450612	5.21216483743223e-05	0.00315893507168483
Em0005g1373a.t1.cds	4.03673395147244	1.52525688211557	48.8633929586464	5.22102668397707e-05	0.00315893507168483
Em0022g327a.t1.cds	-1.78159376786038	5.32479403488155	48.8260939841385	5.23698430805414e-05	0.00315893507168483
Em0018g48a.t1.cds	-1.33939727839822	6.10851037302276	48.7925272792824	5.25139579593546e-05	0.00315893507168483
Em0013g275a.t1.cds	-1.48876289508562	4.7612662636578	48.7465128284092	5.27122989817984e-05	0.00315893507168483
Em0020g994a.t1.cds	-3.37219722781001	2.9627421647016	48.7099949089295	5.2870353577326e-05	0.00315893507168483
Em0001g3463a.t1.cds	6.34120662783554	1.76853861915686	48.6696760762318	5.30455277973486e-05	0.00315893507168483
Em0008g1294a.t1.cds	-3.87388289021486	2.91036529761486	48.6536913437571	5.31151720406557e-05	0.00315893507168483
Em0001g1339a.t1.cds	7.04799389040949	8.73790225432226	61.4755834020363	5.44321681936596e-05	0.00320602976383659
Em0009g1258a.t1.cds	-1.56693776361601	4.87651624745632	48.3416122708841	5.44973802850046e-05	0.00320602976383659
Em0001g2826a.t1.cds	2.08469994135078	6.39773523259615	48.3033917652161	5.46696455512902e-05	0.00320602976383659
Em0022g495a.t1.cds	2.89417233018343	5.42276820357744	48.7310351115286	5.46743946082712e-05	0.00320602976383659
Em0008g585a.t1.cds	6.2331525514194	1.6775929922501	48.1793684528564	5.52332073442083e-05	0.00321761864188508
Em0001g1088a.t1.cds	2.91569684788168	2.89456616817053	48.1486563127303	5.53738510579344e-05	0.00321761864188508
Em0020g234a.t1.cds	-3.6755490359696	6.08621684195014	53.6778308584935	5.55730842582265e-05	0.00321761864188508
Em0001g2799a.t1.cds	4.67305632323189	2.97247355104664	48.0903277835316	5.56421605735272e-05	0.00321761864188508
Em0006g1346a.t1.cds	4.77293652601467	2.76577213619237	48.0445800018564	5.58537039082474e-05	0.003218714136947
Em0018g1188a.t1.cds	-4.60012014146627	8.09954126646452	58.4274673841807	5.73418370332607e-05	0.00325879453030805
Em0012g633a.t1.cds	2.82604820462832	4.33668391165236	47.724959981407	5.73592242802295e-05	0.00325879453030805
Em0022g447a.t1.cds	2.00459716948121	4.05743104175108	47.6800210000102	5.75748318678495e-05	0.00325879453030805
Em0020g304a.t1.cds	4.89197544860154	2.267747827086	47.6608870088267	5.76669312038728e-05	0.00325879453030805
Em0023g195a.t1.cds	2.3445815353029	7.13681287177497	47.6528958300314	5.77054487912748e-05	0.00325879453030805
Em0003g1371a.t1.cds	2.24756980379233	3.75630193337417	47.6500455677514	5.77191946488261e-05	0.00325879453030805
Em0009g802a.t1.cds	2.37166127919832	4.0892277666557	47.4728164679793	5.85817735232097e-05	0.00329635891959555
Em0001g1619a.t1.cds	3.23281381224024	2.60221091466964	47.3165334836671	5.93554212292035e-05	0.00330752573764561
Em0310g2a.t1.cds	1.62122382680774	5.36456055835523	47.3143396724107	5.93663692307e-05	0.00330752573764561
Em0020g1083a.t1.cds	2.58879960343634	5.03028265380589	47.3034971079316	5.94205140036743e-05	0.00330752573764561
Em0022g804a.t1.cds	5.3972635693543	6.79456232264734	59.9269492176007	5.95718793101562e-05	0.00330752573764561
Em0759g4a.t1.cds	2.46692880926356	9.75224848784163	47.099878754187	6.04485501519245e-05	0.00334508665608928
Em0020g949a.t1.cds	2.14701653563989	3.50103853082355	46.9736731007471	6.1096586887615e-05	0.00336324488241188
Em0006g451a.t1.cds	1.87068831405594	4.57365283998754	46.9577049656485	6.11791792875306e-05	0.00336324488241188
Em0013g570a.t1.cds	4.24800097837213	2.69586016122175	46.8823980913448	6.15705227615462e-05	0.00337366090619987
Em0022g311a.t1.cds	-1.40042399888156	6.14298290653846	46.7202999064552	6.24232512124619e-05	0.00340920710543354
Em0010g328a.t1.cds	3.0572078221956	3.29919077752274	46.6741421498677	6.26686850540655e-05	0.00341146275121675
Em0018g98a.t1.cds	1.5813372272416	5.74437889975844	46.6336567035781	6.28849225559378e-05	0.00341211956413907
Em0022g558a.t1.cds	4.72384949911079	2.34269129408995	46.5033750074333	6.35869464307053e-05	0.00343904546521019
Em0015g1193a.t1.cds	-1.58984621627724	8.38320114296997	46.4116308767927	6.40870237716421e-05	0.00345491077829575
Em0001g1668a.t1.cds	-2.51581703055659	3.9742901097669	46.2227406388296	6.51317425203163e-05	0.0034999410964615
Em0021g358a.t1.cds	1.89796657626701	5.13647517484867	46.1576751436529	6.54963880369236e-05	0.00350825524638803
Em0002g1210a.t1.cds	3.69388425941004	3.61593390208252	46.0544816733861	6.6079809780871e-05	0.00352256507796622
Em0005g1536a.t1.cds	1.59933152059904	4.39334019577561	46.0359756886495	6.61851025898391e-05	0.00352256507796622
Em0018g504a.t1.cds	1.64274979556813	5.7813602565057	45.8685218005338	6.71471783002042e-05	0.0035589412515779
Em0722g2a.t1.cds	4.45197274152152	3.24025321840078	45.8431395302423	6.72944851303624e-05	0.0035589412515779
Em0008g888a.t1.cds	3.15107708696048	4.11728362455477	45.7437127950057	6.78753028984772e-05	0.00357833458056577
Em0011g495a.t1.cds	2.33120224305228	6.91142244759296	45.6934854324529	6.81710275936392e-05	0.00358262331177641
Em0017g595a.t1.cds	1.6254660631108	4.42980779350521	45.6118064082894	6.86552782661704e-05	0.00359676178803837
Em0010g140a.t1.cds	1.32877714109089	9.03156018683533	45.544089281214	6.9059922148581e-05	0.00359767742514594
Em0010g864a.t1.cds	-2.98913004332909	5.98987970975915	47.5114137811607	6.92004074649079e-05	0.00359767742514594
Em0005g1147a.t1.cds	1.83688868721431	5.44988689282107	45.4962021327239	6.93478203175969e-05	0.00359767742514594
Em0021g531a.t1.cds	1.55718616478693	5.05563470492022	45.4653862526639	6.95338564098935e-05	0.00359767742514594
Em0018g566a.t1.cds	-5.8949518812745	9.16851549824598	57.142934431375	7.04409316502697e-05	0.00362751716928823
Em0012g514a.t1.cds	1.76931341963836	4.39826535341565	45.2996763857864	7.05447032083937e-05	0.00362751716928823
Em0006g474a.t1.cds	2.75866150790782	4.63968970467342	45.2622329273888	7.07755774472531e-05	0.00362822530766409
Em0011g686a.t1.cds	3.31998406784565	3.61798813378139	45.1774408828938	7.1301799971602e-05	0.00364402348968016
Em0012g561a.t1.cds	1.35310003044739	6.74927618870756	45.0933609693166	7.18283003382688e-05	0.00365973949772301
Em0015g1250a.t1.cds	-1.78960431959136	4.21407980491185	44.8580801796426	7.33268874139104e-05	0.00372473842693395
Em0015g209a.t1.cds	-1.21444774110365	7.27682538961566	44.757658160001	7.39780544091187e-05	0.00374339037695739
Em0024g239a.t1.cds	-2.07363800333162	4.67762297353073	44.7324371147497	7.41426968983257e-05	0.00374339037695739
Em0001g1422a.t1.cds	5.01877553494849	6.15130803777474	56.2672092187835	7.43660606240936e-05	0.00374339037695739
Em0002g208a.t1.cds	2.01201602832963	4.95688600726521	44.6079711520814	7.49617530238824e-05	0.00376204449409947
Em0008g166a.t1.cds	2.38763585188383	5.89929126873419	44.5513225548628	7.53381682348947e-05	0.00376961517228012
Em0021g383a.t1.cds	2.32371681182835	3.60962104855897	44.4732141345444	7.58609490025062e-05	0.00378444232755189
Em0016g559a.t1.cds	1.58980488292339	7.66749564607366	44.4303980370137	7.61493864247903e-05	0.00378752543431874
Em0001g1488a.t1.cds	-2.11780293565126	7.55205501239873	44.3165966495543	7.69225243557164e-05	0.00381369894457444
Em0003g1602a.t1.cds	3.58867638881959	2.86961906180869	44.2859997108432	7.71320155137721e-05	0.00381369894457444
Em0023g910a.t1.cds	3.31381222816734	3.37448012153272	44.2502159806391	7.73778990009143e-05	0.00381457064337251
Em0011g330a.t1.cds	7.86115809091242	1.45452707939608	61.3123996274389	7.9407291352449e-05	0.00390310192082979
Em0003g1178a.t1.cds	2.71321153285833	2.86741805536463	43.6573747102093	8.15934461129899e-05	0.00399879669044072
Em0010g139a.t1.cds	1.33079004317431	9.5069190930678	43.5229110144013	8.25880564101421e-05	0.00403570642902425
Em0020g214a.t1.cds	-3.39138623358694	1.59646170401497	43.3539235668604	8.38589928707751e-05	0.00405583225044014
Em0002g850a.t1.cds	-2.16248412681346	5.89467948615037	43.3238167369349	8.40879083211425e-05	0.00405583225044014
Em0008g669a.t1.cds	4.54281364544784	1.96061619956745	43.316286682014	8.41452811881718e-05	0.00405583225044014
Em0011g1079a.t1.cds	2.18036104025636	4.11695412956378	43.3094491495205	8.41974187732184e-05	0.00405583225044014
Em0001g2167a.t1.cds	2.81025929112803	2.38624338329778	43.3073586489863	8.42133670956634e-05	0.00405583225044014
Em0006g982a.t1.cds	2.38928082514263	4.77389904335706	43.1827487987973	8.51706693401486e-05	0.00409015007474874
Em0007g1096a.t1.cds	3.26036194744125	2.43208267014928	42.6213222452955	8.96511902897325e-05	0.00426873876390571
Em0011g57a.t1.cds	-3.57548778687503	2.88072919248779	42.608244967667	8.97589211286005e-05	0.00426873876390571
Em0015g629a.t1.cds	1.83971965631918	4.84609359711172	42.6059046810245	8.97782170266238e-05	0.00426873876390571
Em0017g243a.t1.cds	1.25517063299817	5.56386158578189	42.5769513871796	9.00173568968095e-05	0.00426873876390571
Em0007g418a.t1.cds	-6.05344127296426	1.54693221456665	42.53102765094	9.03982523930801e-05	0.00426873876390571
Em0008g1022a.t1.cds	2.03859188078013	4.44711964070963	42.5281646225934	9.04220633330912e-05	0.00426873876390571
Em0009g612a.t1.cds	1.58184809824153	6.21244740507666	42.4488458471171	9.10847715190398e-05	0.00428791183556674
Em0001g392a.t1.cds	-4.50949379928132	3.20934043467548	42.3759927820171	9.16986606419747e-05	0.00430468544002438
Em0009g1267a.t1.cds	2.18315957928407	4.19819761796266	42.2022143647438	9.31833881886299e-05	0.00436171827036885
Em0020g449a.t1.cds	-3.11340671378257	3.86468823192445	42.1730327355972	9.34355637142203e-05	0.00436171827036885
Em0002g1214a.t1.cds	7.06064978559636	3.17895183775871	44.071920169276	9.42140777925301e-05	0.00438580966035867
Em0020g930a.t1.cds	-1.34598926457658	5.34541953078965	41.9872427280921	9.50606598184526e-05	0.00441292707468328
Em0006g913a.t1.cds	2.33185423922696	4.27677196358329	41.936148840998	9.55135780527532e-05	0.00442167012858064
Em0019g172a.t1.cds	-2.89548330546761	4.20602714901966	41.9023014775894	9.5815058670177e-05	0.004423373647779
Em0004g47a.t1.cds	-2.08667396008619	6.37412424049017	41.8465119320055	9.63145053462355e-05	0.0044301661226553
Em0007g1463a.t1.cds	-1.82980221102758	5.06831295287046	41.8202570015738	9.6550641785535e-05	0.0044301661226553
Em0001g2557a.t1.cds	2.01181695671026	3.78840248094549	41.797326033748	9.67574578009325e-05	0.0044301661226553
Em0011g282a.t1.cds	3.4115290560714	4.4778389365539	43.0055880958053	9.72569518246301e-05	0.0044408693412383
Em0008g904a.t1.cds	3.27247895676206	5.99839959218059	45.506007819524	9.86910461642145e-05	0.00448840542779822
Em0016g600a.t1.cds	-4.24369772634972	1.7331259337189	41.5423067036205	9.90941406712452e-05	0.00448840542779822
Em0001g2517a.t1.cds	1.82674571929459	5.1882252779999	41.54127480604	9.9103734014932e-05	0.00448840542779822
Em0013g361a.t1.cds	-4.4770097475116	2.82971800949119	41.5088173792447	9.94060605000303e-05	0.00448992995426083
Em0011g544a.t1.cds	1.49381969223006	4.98270867707641	41.4754178728837	9.97183317904453e-05	0.00449189423418308
Em0006g482a.t1.cds	4.1399027219755	1.02806139705734	41.3091000145727	0.000101291183074066	0.00455047917078976
Em0013g858a.t1.cds	1.37447470135275	4.71612583972306	41.2691154642103	0.000101673793511106	0.00455542208353246
Em0003g612a.t1.cds	2.99669874502117	3.44788913309754	41.2163589329714	0.00010218130708151	0.00456591979664756
Em0004g51a.t1.cds	-1.68953769380149	4.26845837348615	40.9579514410917	0.000104712056332617	0.00466652769448188
Em0002g300a.t1.cds	-3.72750857304575	3.44459247193751	40.7801682670308	0.000106497460642902	0.00472699503799653
Em0011g841a.t1.cds	3.16692286083253	4.77340570868004	42.0032437766525	0.000106634581697265	0.00472699503799653
Em0004g1059a.t1.cds	3.67129096251081	10.4354014728418	44.836278649786	0.000108658145941739	0.00479453998084939
Em0008g1122a.t1.cds	-1.42641510331511	6.08831607701209	40.5594281822289	0.000108765988066329	0.00479453998084939
Em0011g53a.t1.cds	2.32076223484449	6.92403805354164	40.8624578682104	0.000109018979937935	0.00479453998084939
Em0004g133a.t1.cds	1.3177938929868	6.92069759348475	40.4566348737424	0.000109842390944685	0.00481176722716641
Em0013g384a.t1.cds	-2.05553371259896	4.57860882336314	40.4237491013782	0.000110189482954242	0.00481176722716641
Em0067g15a.t1.cds	2.96851377765974	2.73319399330806	40.4047595462658	0.000110390514201696	0.00481176722716641
Em0021g397a.t1.cds	2.86638325352067	3.3093293211243	40.3885575610402	0.000110562387220674	0.00481176722716641
Em0003g1548a.t1.cds	4.87625054996045	8.71414968226103	50.0195943393917	0.00011207389758076	0.00484671378967777
Em0002g1174a.t1.cds	3.60193294445502	8.8155961016728	44.8997733350812	0.000112363911406178	0.00484671378967777
Em0016g186a.t1.cds	-2.22990310378595	4.5602674045654	40.1193260479186	0.000113466562823504	0.00484671378967777
Em0003g595a.t1.cds	4.99266912826892	1.3010179856323	40.107885186226	0.000113592012994306	0.00484671378967777
Em0015g726a.t1.cds	4.28984895105542	2.61058493493728	40.085737844638	0.000113835339635207	0.00484671378967777
Em0012g870a.t1.cds	-3.96912857370809	1.24655059683313	40.0613510313197	0.000114104003199844	0.00484671378967777
Em0018g1064a.t1.cds	-1.52180723758636	4.68546146866484	40.0378414164751	0.000114363732029581	0.00484671378967777
Em0003g1173a.t1.cds	2.07072116250635	3.20236909449707	39.9524233571925	0.00011531347324635	0.00484671378967777
Em0003g1438a.t1.cds	4.58413902381128	3.22823738610613	39.9506503909591	0.000115333287630679	0.00484671378967777
Em0003g894a.t1.cds	3.17984049378405	3.26620050827141	39.9294272365784	0.000115570795384582	0.00484671378967777
Em0001g140a.t1.cds	-4.10546059104816	2.20723181419838	39.8966754828548	0.000115938485835272	0.00484671378967777
Em0019g755a.t1.cds	-1.42211535184379	6.29226614878243	39.8888716632598	0.000116026305532593	0.00484671378967777
Em0001g3588a.t1.cds	4.26790133180932	3.14635984568667	39.8682358005481	0.000116258919114122	0.00484671378967777
Em0003g657a.t1.cds	-1.43295806749123	5.7444360436723	39.864750130705	0.000116298266498825	0.00484671378967777
Em0015g628a.t1.cds	3.08275534131143	1.70974323704144	39.8536038425781	0.000116424198020233	0.00484671378967777
Em0002g1839a.t1.cds	-1.63304378124031	6.27194158229072	39.8098696640831	0.000116919911756894	0.00484671378967777
Em0016g250a.t1.cds	-2.67058399408887	4.08559528714287	39.8091366878301	0.000116928241632793	0.00484671378967777
Em0001g1342a.t1.cds	6.93037344950917	9.71951207128671	49.3439783789198	0.000117470143847742	0.00484671378967777
Em0018g364a.t1.cds	1.45212283702204	4.99465397913011	39.7480784054929	0.000117624672857786	0.00484671378967777
Em0002g961a.t1.cds	3.60742769967329	1.56748075457873	39.7480774239064	0.000117624684094189	0.00484671378967777
Em0021g661a.t1.cds	1.36416739890771	6.95795535627539	39.7139888329865	0.00011801568964569	0.00484671378967777
Em0011g555a.t1.cds	2.41794587799178	3.01238298391085	39.7014043855517	0.000118160435448716	0.00484671378967777
Em0016g543a.t1.cds	1.26278013161679	5.63211240075155	39.6938003344415	0.000118248001408827	0.00484671378967777
Em0023g237a.t1.cds	2.96115752402873	3.40474178330627	39.6824395025221	0.000118378976166688	0.00484671378967777
Em0008g1269a.t1.cds	-2.91693174591483	4.90576865852953	40.2556130253916	0.000118615721635843	0.00484671378967777
Em0006g582a.t1.cds	-1.77531363193834	6.03265929127394	39.6268630827758	0.000119022240017677	0.00484808433209669
Em0009g944a.t1.cds	-2.58541011917319	6.86463653957954	41.1602530776611	0.000119229455510516	0.00484808433209669
Em0001g2061a.t1.cds	5.78910191261376	1.9846955063044	39.5034206684445	0.000120466259911663	0.0048810170303075
Em0015g71a.t1.cds	1.44295070141564	6.01188794243665	39.4900869762556	0.000120623506074497	0.0048810170303075
Em0023g739a.t1.cds	2.03753804789334	3.11284944602917	39.4445280586341	0.000121162672824505	0.00489099175904137
Em0016g358a.t1.cds	-3.55118353720164	8.19884300071401	44.3526567066948	0.000122483983511203	0.00493241525888968
Em0008g335a.t1.cds	3.20060361825958	3.56147397552618	39.2679427084892	0.000123280318207403	0.00494127637139093
Em0023g428a.t1.cds	1.78932270037228	3.88792597812214	39.2213731412745	0.000123846259917134	0.00494127637139093
Em0008g590a.t1.cds	5.28368858084597	2.0048075369196	39.2200195583405	0.000123862756602599	0.00494127637139093
Em0011g831a.t1.cds	2.14152454200606	3.84494984507288	39.218054027193	0.000123886716108952	0.00494127637139093
Em0011g531a.t1.cds	1.86135631497249	4.50100636972112	39.1384351756819	0.000124862005152235	0.00495622725023118
Em0023g731a.t1.cds	4.47488037691936	2.48482795594381	39.1371144201444	0.000124878262159045	0.00495622725023118
Em0020g655a.t1.cds	1.36608285638984	4.73381643372575	39.1149663977802	0.00012515126254174	0.00495622725023118
Em0013g888a.t1.cds	-1.23957233206879	5.70568119557624	39.0797803373739	0.000125586463709872	0.00496045228943476
Em0018g298a.t1.cds	2.11918971621002	3.61757885882231	39.0584173422397	0.000125851589918642	0.00496045228943476
Em0007g741a.t1.cds	2.758630708499	4.34314584501778	39.0096869523045	0.000126458907673158	0.00497266180007956
Em0006g905a.t1.cds	-4.53987346853424	8.25646477621357	48.2117548249576	0.000127265196518573	0.00499261963431548
Em0020g283a.t1.cds	-1.29842628295602	5.62852822790435	38.8673434497645	0.000128253397584546	0.00501960370124808
Em0015g1156a.t1.cds	-2.31285195170025	4.10205084904878	38.8005086476777	0.000129106628518194	0.00504119153223379
Em0006g1376a.t1.cds	5.92987063788508	2.12051728641183	38.7290389582478	0.000130026667700741	0.00506528128348436
Em0009g1268a.t1.cds	-2.21307709029269	3.16287035636009	38.6368034761918	0.000131225823494581	0.00510010688893356
Em0012g972a.t1.cds	-2.2419741121851	3.15850798314538	38.5978098611151	0.000131736816506755	0.00510808741870276
Em0004g76a.t1.cds	-1.91975086542749	3.95027862219783	38.5509095492252	0.000132354627421652	0.00512016327192278
Em0021g881a.t1.cds	2.54351068251942	6.05254809798866	39.6244061618668	0.000133113452328985	0.0051376259014365
Em0016g106a.t1.cds	2.99259881006035	4.47055791419717	38.7428694435677	0.000133664405882081	0.00513869264742702
Em0015g248a.t1.cds	-2.95486724392301	3.4956543373997	38.4301135509298	0.000133962127654321	0.00513869264742702
Em0064g11a.t1.cds	4.30211267601789	5.33924882387853	45.1315648719821	0.000134063546809369	0.00513869264742702
Em0021g555a.t1.cds	3.43907438982273	1.44071807561721	38.2622815981364	0.000136235101692098	0.00520997944960721
Em0008g1220a.t1.cds	-1.50220582073916	7.34282345460984	38.1034962719009	0.000138428802798935	0.00528178573601779
Em0001g652a.t1.cds	-5.49309466879185	5.68330849656537	46.8059039257613	0.000140898402353693	0.0053637678818563
Em0006g670a.t1.cds	5.61113183049883	2.31203355288757	37.8393445019304	0.000142174035946727	0.00539370405605419
Em0012g754a.t1.cds	3.43530778139564	3.20878283581787	37.8222203881026	0.000142421047648656	0.00539370405605419
Em0023g912a.t1.cds	4.84474892473035	1.62012689904709	37.7792806300054	0.000143042739831105	0.00539370405605419
Em0002g434a.t1.cds	3.43732409640562	3.38945536011644	37.7480936343206	0.000143496339156452	0.00539370405605419
Em0016g891a.t1.cds	1.81027983481322	4.20188599483736	37.7374532033358	0.000143651498394425	0.00539370405605419
Em0002g436a.t1.cds	3.09609464898865	3.72123850212753	37.7253176183481	0.000143828708766786	0.00539370405605419
Em0083g6a.t1.cds	7.72554008136649	1.33421954486982	51.2050579099417	0.000143943992879378	0.00539370405605419
Em0002g188a.t1.cds	-1.98617957030189	5.05892469766732	37.6698448695191	0.000144642139642425	0.00540773923423761
Em0002g1804a.t1.cds	-5.3548405393561	0.954346797984259	37.6221754258563	0.000145345612106845	0.00542191042305714
Em0010g689a.t1.cds	-2.26967115911427	4.68552640179121	37.5956952553892	0.00014573818285143	0.00542444657419399
Em0015g704a.t1.cds	5.18773620828501	1.90607424776609	37.5428572219237	0.000146525365792025	0.00544162647359182
Em0009g70a.t1.cds	1.92360491978028	3.67631950334642	37.3822158655421	0.000148950518477166	0.00550944855732734
Em0008g165a.t1.cds	2.49190307168301	5.50730897575702	37.6667733514984	0.000149010935131161	0.00550944855732734
Em0002g209a.t1.cds	5.83370866342319	1.31866901561542	37.1503659831736	0.00015253722463034	0.00561974197895207
Em0011g247a.t1.cds	1.24963598305149	5.35956101659519	37.1421321552442	0.000152666518576127	0.00561974197895207
Em0008g884a.t1.cds	3.05260665796406	4.55138748574727	37.8180334943842	0.000153084622087016	0.00562274770179826
Em0011g783a.t1.cds	2.14375988256668	4.28675785950481	37.0568620685131	0.000154013351510488	0.00563844152512346
Em0023g289a.t1.cds	3.46160074247194	3.13915439255135	37.0459542252363	0.000154186678852407	0.00563844152512346
Em0023g249a.t1.cds	1.75821163257503	5.78101911710399	36.9807325770031	0.000155228017679301	0.00566067742021382
Em0008g1009a.t1.cds	1.78841751484641	3.62511541685928	36.9655174558437	0.000155472171845269	0.00566067742021382
Em0018g373a.t1.cds	1.71305331670776	6.87196689374937	36.8905755975845	0.000156681576697429	0.00569230980384223
Em0022g780a.t1.cds	2.93223542250485	2.14294255543855	36.657553347147	0.000160515747857548	0.00581756731835147
Em0001g2650a.t1.cds	2.05675436413539	4.3415966171105	36.6175174184602	0.000161185921710059	0.00581756731835147
Em0018g263a.t1.cds	4.07916397974603	1.5541622115941	36.6038096988425	0.000161416159954061	0.00581756731835147
Em0006g467a.t1.cds	1.96231075589393	6.3214822836082	36.5975320012987	0.000161521735023641	0.00581756731835147
Em0004g456a.t1.cds	4.26538897382009	2.7362402829655	36.5144840530869	0.000162926315292984	0.00585553673371257
Em0019g1034a.t1.cds	2.02842142782945	3.68808866339269	36.4692519260448	0.00016369755956903	0.0058706300762181
Em0011g439a.t1.cds	2.36421265778004	5.04703020643358	36.4078855511858	0.00016475100574684	0.00589575761893188
Em0021g302a.t1.cds	-1.90558304821875	3.5828092704979	36.3272669182785	0.000166147486054232	0.00593302732251778
Em0009g937a.t1.cds	-1.60157790290605	5.22144924764495	36.2845016398342	0.000166894102621088	0.00593716578043458
Em0008g981a.t1.cds	3.65877266613655	8.82950171539586	41.5854327023169	0.000167125482409295	0.00593716578043458
Em0019g830a.t1.cds	1.42748738077606	4.41122191675336	36.2596885215822	0.000167329169613732	0.00593716578043458
Em0009g167a.t1.cds	3.27403703534426	2.78376315066684	36.1990361189015	0.000168398444731238	0.0059531954870861
Em0003g680a.t1.cds	-1.29475467038548	6.93071625515226	36.1617637392231	0.00016905965721239	0.0059531954870861
Em0006g305a.t1.cds	-4.90127769719904	3.22141223454734	37.1559256158026	0.000169062775241463	0.0059531954870861
Em0005g1516a.t1.cds	-2.22894199170128	3.53523559793025	36.1535478194244	0.000169205831520219	0.0059531954870861
Em0013g655a.t1.cds	3.61012725557228	4.51031076017419	38.3419498061529	0.000169750920533026	0.00595982643686541
Em0001g1026a.t1.cds	-3.03141591736356	3.89354184183722	36.0791355162183	0.000170536759170017	0.00596819032161043
Em0001g122a.t1.cds	1.56288054239758	4.80941891400726	36.0698691211952	0.000170703385216	0.00596819032161043
Em0007g971a.t1.cds	4.41090877285156	3.69587660339682	37.5950715951166	0.000171998328883713	0.00600091038059419
Em0016g1045a.t1.cds	1.24752134601938	8.46854576411689	35.8996524397538	0.00017379964291138	0.00605112423403121
Em0020g737a.t1.cds	-1.26492329520334	7.42586023369666	35.7117517195839	0.000177297146169761	0.00616006217627661
Em0022g555a.t1.cds	-1.11721072137881	6.65188968170655	35.6818689520751	0.000177861218761932	0.00616346966016421
Em0003g109a.t1.cds	-1.6280320742703	4.88092471712945	35.6675209023057	0.00017813282945544	0.00616346966016421
Em0017g82a.t1.cds	-1.77143211674032	4.87085067226609	35.6384245263851	0.000178685176113731	0.0061698071553981
Em0005g1630a.t1.cds	-1.35743800941965	8.87874056405926	35.529641884274	0.000180768744992391	0.00622888096146976
Em0010g900a.t1.cds	1.30789827866541	7.17275492032595	35.4108962594952	0.000183076920643996	0.00629543518066349
Em0011g494a.t1.cds	-1.21064297931685	5.90118333807405	35.385680930122	0.000183571653140718	0.00629948555911227
Em0007g266a.t1.cds	1.68211136948769	3.38168547940309	35.3348148599019	0.000184574611084525	0.00631912377456562
Em0014g616a.t1.cds	-2.61260475742208	2.92794979966513	35.3177290352136	0.000184912995038168	0.00631912377456562
Em0002g1200a.t1.cds	3.76940992477398	6.10891234316391	41.8973949165095	0.000185278282045067	0.00631912377456562
Em0011g474a.t1.cds	1.91540945131827	5.06339546949877	35.2440341978749	0.000186381178257904	0.00634379277198795
Em0007g1508a.t1.cds	-6.02894497998379	3.08250096626086	36.7290192053674	0.000187430595887141	0.0063665449562315
Em0005g585a.t1.cds	2.42422500144759	3.45468617521897	35.140008232898	0.000188477804949036	0.00638912997222778
Em0008g734a.t1.cds	2.03245851466879	3.94859288793954	35.0983616788267	0.000189325206446888	0.00640486406911011
Em0019g696a.t1.cds	1.60981194784358	4.50141383928683	35.0683808538009	0.000189938105182581	0.00641261740163899
Em0022g240a.t1.cds	-2.02933067849096	7.04222147939859	35.0477590570176	0.000190361075965203	0.00641394012405338
Em0023g178a.t1.cds	-1.22032668044674	6.8033433518898	34.9732514552541	0.000191898853920112	0.00645274375596161
Em0003g1568a.t1.cds	2.07866543344098	3.5282038137177	34.9034016653812	0.000193354218860469	0.00647521938864983
Em0012g152a.t1.cds	1.87524526291812	5.65599919311368	34.896554176019	0.000193497610877978	0.00647521938864983
Em0019g250a.t1.cds	-2.50864221803922	4.29014603191934	34.8854871264722	0.000193729637046728	0.00647521938864983
Em0017g263a.t1.cds	-5.55263713415822	1.81561389508451	34.8402853100742	0.000194680830680186	0.00648179188299752
Em0019g388a.t1.cds	-2.10805803906079	5.1722770392815	34.8392832189622	0.000194701982124507	0.00648179188299752
Em0012g487a.t1.cds	2.5549659841228	4.49364349116119	34.812617473595	0.000195265850716085	0.00648763995460678
Em0019g161a.t1.cds	-3.74955580831242	1.06880575256652	34.7672290687938	0.000196230192556301	0.00650674400397003
Em0002g1172a.t1.cds	3.1569205393236	6.70485602212792	38.8360093488159	0.000197185169760273	0.0065254624891756
Em0005g1517a.t1.cds	-3.0638183730695	2.80910119861074	34.652680723839	0.000198689772147752	0.00656225982635027
Em0012g786a.t1.cds	-3.35265677703842	2.36950176422124	34.587894859366	0.000200097428870888	0.0065957164325252
Em0009g298a.t1.cds	-2.34279459349948	8.06309442243855	35.4277099048222	0.000201397801530217	0.00661449938127244
Em0015g475a.t1.cds	-1.53708526052148	5.61355518391566	34.5036988625159	0.000201944968411738	0.00661449938127244
Em0009g600a.t1.cds	2.2951331988207	5.79404019519845	34.7331922141728	0.000202492341612885	0.00661449938127244
Em0007g464a.t1.cds	2.80820781073374	4.97497414463351	35.4698101479076	0.000202633991517965	0.00661449938127244
Em0006g989a.t1.cds	2.12910119064934	6.26832330798744	34.4719858760518	0.000202646223265407	0.00661449938127244
Em0009g952a.t1.cds	-2.65206040666477	5.20105061354574	35.3796970729088	0.000203565347964994	0.00663154794384206
Em0003g1325a.t1.cds	2.8639433811341	3.60128926150517	34.3750124698315	0.000204808974851947	0.00665908090997227
Em0019g668a.t1.cds	-1.2269856577361	5.20899322734301	34.3469634865874	0.000205439757369833	0.00666661985468864
Em0017g330a.t1.cds	2.85979239039218	2.29273821537857	34.308031005509	0.000206319209290751	0.00668218338307564
Em0006g1150a.t1.cds	1.61652597719835	5.50137684488873	34.2798664244816	0.000206958274446875	0.00668991621384173
Em0002g844a.t1.cds	1.5324748759277	3.99424435482569	34.2281767047	0.000208137400098979	0.00671504291593464
Em0002g1550a.t1.cds	-5.56034189802435	2.93073474763517	35.1225927858677	0.00020914679735137	0.00673460747078246
Em0019g235a.t1.cds	-1.75747226817506	6.76452734085936	34.1655619038177	0.000209576690910629	0.0067354724201893
Em0015g695a.t1.cds	1.96068800100831	5.65938501066204	34.0984057050002	0.000211133828727619	0.00676904384238741
Em0019g856a.t1.cds	2.73518743499351	3.65861430648607	34.0856422287196	0.000211431359844796	0.00676904384238741
Em0019g901a.t1.cds	-1.93214743433611	4.43639405637203	33.9703107481932	0.000214143087217077	0.00684275195711624
Em0022g582a.t1.cds	1.38630919267021	6.19092674597089	33.843716867281	0.000217168408564711	0.00690934873028584
Em0001g1326a.t1.cds	6.3656207769275	8.19545880190756	41.2185033200422	0.000217173400072181	0.00690934873028584
Em0001g1047a.t1.cds	-4.8012697494896	2.65387486224652	33.8313164627787	0.000217467534234703	0.00690934873028584
Em0013g575a.t1.cds	-5.96344836177461	1.46857610154119	33.7600072793698	0.000219197417142389	0.00695109532311881
Em0017g70a.t1.cds	2.10004353465877	2.72211662113489	33.6989658461232	0.000220691506031991	0.00698522054698225
Em0007g78a.t1.cds	1.40650206736499	6.47546135423349	33.6773820400636	0.000221222762777188	0.00698627195656673
Em0002g1561a.t1.cds	3.70926192277534	3.11323913766538	33.6636809503917	0.000221560802835111	0.00698627195656673
Em0005g1292a.t1.cds	1.31179627050243	5.46318730870056	33.6362624274922	0.000222239171941801	0.00699446523821352
Em0006g1285a.t1.cds	1.26554230895187	6.88823365059534	33.6005034307719	0.000223127689120212	0.00700922921161088
Em0021g974a.t1.cds	2.26689792652216	4.71056938612086	33.5646265288335	0.000224023475030084	0.00701221227877224
Em0018g993a.t1.cds	1.62239705774926	4.01523641730258	33.5630941455043	0.000224061833225489	0.00701221227877224
Em0011g1193a.t1.cds	-2.4769002948271	2.88791233802513	33.5439417157103	0.000224541925029348	0.00701410215157095
Em0019g1086a.t1.cds	4.20629531298656	6.10165483495567	40.7807495254466	0.000225132841987287	0.00701944040166333
Em0023g753a.t1.cds	1.08868285315113	5.90580504465536	33.4513720973393	0.000226880045340523	0.00705191586007934
Em0007g1394a.t1.cds	-1.41127254159222	6.5615500131251	33.4459325784459	0.000227018354040371	0.00705191586007934
Em0010g968a.t1.cds	-1.51385639052742	6.82323302029474	33.3831941424676	0.000228621006645423	0.00707955631705801
Em0011g782a.t1.cds	-3.87470327053379	2.15292413978096	33.3779569927652	0.000228755409957595	0.00707955631705801
Em0003g160a.t1.cds	-3.71239257553391	1.2908792155447	33.355562547184	0.000229331212186186	0.0070842573346683
Em0013g1121a.t1.cds	-1.48909852578151	3.7580086807758	33.2318139228318	0.000232544942678505	0.00717027874915716
Em0018g332a.t1.cds	-1.40528142770763	4.8670036032402	33.1645415460584	0.00023431494154961	0.00721154936128376
Em0022g199a.t1.cds	-1.88478009133218	2.93238787892121	33.112168016052	0.000235704274492657	0.00724097396198766
Em0001g295a.t1.cds	-2.06133952349971	6.48752752841072	33.014186428785	0.000238330436398311	0.00730821697814418
Em0001g681a.t1.cds	-7.46072040882841	2.83701334613897	34.6904171985073	0.000241909719560143	0.00739579894603845
Em0015g1035a.t1.cds	-1.11657795311697	5.65325936876583	32.8580286006712	0.000242589728517873	0.00739579894603845
Em0001g1482a.t1.cds	1.34788943268959	5.81291001929036	32.8447922370731	0.000242954991036207	0.00739579894603845
Em0017g450a.t1.cds	-6.71149226537731	2.13532861462665	32.8108406486717	0.00024389495636709	0.00739579894603845
Em0005g1461a.t1.cds	-3.03332839280512	1.70321156833674	32.8006885218371	0.000244176880027302	0.00739579894603845
Em0008g414a.t1.cds	-1.61611082184108	4.58670268198216	32.7988567057221	0.000244227791538087	0.00739579894603845
Em0022g266a.t1.cds	-2.12322740986022	2.7105102365367	32.7808239495927	0.000244729663158036	0.00739579894603845
Em0005g186a.t1.cds	-2.82565399931367	3.28623300572082	32.7705565135561	0.000245015976904899	0.00739579894603845
Em0006g1279a.t1.cds	1.20402385822889	4.78513163550239	32.7650571996168	0.000245169495937368	0.00739579894603845
Em0022g214a.t1.cds	1.66030178786959	6.50059492245536	32.7199172122732	0.000246434050325137	0.00741610211218268
Em0002g1259a.t1.cds	1.34423987998511	6.82147567870818	32.6966409931755	0.000247089206885314	0.00741610211218268
Em0001g1806a.t1.cds	-1.58990695040244	4.86996215987859	32.6806270228433	0.000247541181190917	0.00741610211218268
Em0014g828a.t1.cds	-1.92050256530771	3.85617310332159	32.6779236724484	0.000247617578901265	0.00741610211218268
Em0012g469a.t1.cds	1.74783293048027	3.42823685631875	32.6233058563914	0.000249167250533571	0.00744916474224871
Em0001g3728a.t1.cds	-2.99493898605344	1.78284337030693	32.4605249207314	0.000253856207465647	0.00757579453422481
Em0021g712a.t1.cds	3.55787049089232	2.51548612173499	32.4379846556897	0.000254513903077376	0.00758188297367042
Em0435g6a.t1.cds	-1.74392107220871	4.14053513269138	32.3474915795723	0.000257175294651249	0.00764342607407882
Em0015g23a.t1.cds	3.09538179378343	5.93325957602975	35.68997220638	0.000257494547612875	0.00764342607407882
Em0009g1131a.t1.cds	2.57868353143442	2.14586736369813	32.3052510434657	0.000258429149970262	0.0076575672948635
Em0012g1039a.t1.cds	2.35341118730573	6.32339685231353	33.4127677808789	0.000258931158046579	0.00765886285535296
Em0023g917a.t1.cds	2.70352187405769	4.98385393661377	33.2051908559718	0.000259890416647691	0.00766302821483707
Em0001g2148a.t1.cds	-1.2272300776817	6.43913922707189	32.2530464515062	0.000259989049653699	0.00766302821483707
Em0007g419a.t1.cds	-7.2543104103277	0.947154991661212	42.5513883311014	0.000262005982442742	0.00769604099431357
Em0022g354a.t1.cds	-1.17577402799811	7.49981727741886	32.1853104319519	0.000262030117625923	0.00769604099431357
Em0022g37a.t1.cds	2.9128676281049	2.27864906821075	32.1698211227199	0.000262499582657015	0.00769630355327024
Em0021g753a.t1.cds	-1.29551512072071	5.61177955331683	32.1044422494408	0.000264492440213878	0.00774115177032282
Em0008g75a.t1.cds	3.66246613340877	2.59002104715552	32.0551814342516	0.000266006139590687	0.00776053835300316
Em0022g187a.t1.cds	-1.71242117382621	3.74053820995753	32.0190473589486	0.000267123169734164	0.00776053835300316
Em0006g1218a.t1.cds	-4.73230787632621	2.16974173868933	32.0090322752887	0.000267433778623446	0.00776053835300316
Em0010g916a.t1.cds	-0.999990114452507	7.59242665878149	31.9995272188858	0.000267728975274197	0.00776053835300316
Em0008g670a.t1.cds	1.489397615372	5.02015287328992	31.9833662609475	0.000268231791928633	0.00776053835300316
Em0013g672a.t1.cds	2.84384766742965	4.02815751548352	31.9781162275006	0.00026839538322976	0.00776053835300316
Em0019g946a.t1.cds	1.12978150975664	5.30890808145185	31.9777946552722	0.000268405407374092	0.00776053835300316
Em0010g805a.t1.cds	-3.31132519276559	1.67835652316975	31.9075796246352	0.000270605102196309	0.00779465722150268
Em0002g437a.t1.cds	3.00937237893731	1.64447447579192	31.9034191719056	0.000270736126549254	0.00779465722150268
Em0006g928a.t1.cds	3.13397041234261	2.163610935197	31.8743156941302	0.000271654834765521	0.00779465722150268
Em0006g449a.t1.cds	3.13074811026497	4.35694571590085	32.979049173938	0.000271720093276572	0.00779465722150268
Em0009g1176a.t1.cds	-1.05395453510306	6.37410182638764	31.8660169592756	0.000271917494024417	0.00779465722150268
Em0394g2a.t1.cds	-1.59305478353912	4.87978111746669	31.8225940412011	0.000273296892112305	0.00782078366606309
Em0003g295a.t1.cds	1.77930697131267	4.73688885808151	31.7151164413214	0.00027674781007013	0.00790424685615527
Em0007g1019a.t1.cds	1.78315844392349	5.87315302315576	31.7002522646631	0.000277229228319483	0.00790424685615527
Em0012g452a.t1.cds	1.81278452176917	3.75697090394517	31.672584299575	0.000278128044946951	0.00790424685615527
Em0022g228a.t1.cds	2.36092305399638	2.76781150825495	31.6723172870713	0.000278136736296522	0.00790424685615527
Em0018g268a.t1.cds	4.31437593362609	3.02051553996944	31.8283044437992	0.000278615176147559	0.00790424685615527
Em0017g454a.t1.cds	2.01428407628326	3.60104593129568	31.6442763066547	0.00027905131911989	0.00790424685615527
Em0012g238a.t1.cds	2.12336575111675	3.91189854107489	31.6090732405039	0.000280204676905296	0.00792348656589054
Em0018g845a.t1.cds	-4.17927174717039	1.42236603527452	31.5279387080414	0.000282885012534167	0.0079814668261518
Em1158g1a.t1.cds	-1.99714226935632	5.38514024834852	31.5181569889967	0.000283210257773338	0.0079814668261518
Em0027g31a.t1.cds	-5.13529314899061	0.77849566853438	31.488936343978	0.000284184561918207	0.00799474056458517
Em0012g530a.t1.cds	3.73589101235324	6.09411985452826	38.0244868839124	0.000284638022733854	0.00799474056458517
Em0010g737a.t1.cds	1.86193987853534	4.41800256467857	31.4287220606004	0.00028620515687245	0.00802526943230265
Em0008g1062a.t1.cds	-1.37008196204324	6.29828878081787	31.3842828867287	0.000287707588682775	0.00803867973061323
Em0005g1624a.t1.cds	1.08918487356331	6.58212034154253	31.3821519501114	0.000287779873315218	0.00803867973061323
Em0002g90a.t1.cds	3.12960724415955	1.19663587645411	31.3719440911411	0.000288126445586245	0.00803867973061323
Em0009g1080a.t1.cds	-2.44125728640841	2.34922543079432	31.344335590568	0.000289066338759696	0.00804969106756232
Em0011g607a.t1.cds	-2.53737557384497	2.26233882342266	31.3320886166078	0.000289484462159224	0.00804969106756232
Em0021g371a.t1.cds	-1.51243463241845	7.81558813657663	31.3016905364986	0.000290525460286909	0.00806521842577214
Em0021g813a.t1.cds	1.27690743971315	4.84549950994873	31.281735051178	0.000291211318853632	0.00807085167608939
Em0004g147a.t1.cds	-1.57857493524236	5.75116697306482	31.2630936838845	0.00029185378927334	0.00807526577207956
Em0005g192a.t1.cds	-3.4380870110309	2.35237051097492	31.2432491006179	0.000292539621092509	0.0080808630540463
Em0016g336a.t1.cds	-1.12104619584697	4.89845078053463	31.0994938190775	0.000297566716473919	0.00818292564594082
Em0018g774a.t1.cds	1.23341741181302	4.78686962942215	31.0934486471898	0.000297780404418882	0.00818292564594082
Em0017g317a.t1.cds	1.80145523065965	4.64166797013042	31.0877537623956	0.000297981880746852	0.00818292564594082
Em0015g208a.t1.cds	-1.23140577556777	7.83763223739729	31.0692249678491	0.00029863854789023	0.00818292564594082
Em0001g2015a.t1.cds	7.50342801252991	1.14314489049142	40.8348419067886	0.000298780558856843	0.00818292564594082
Em0022g429a.t1.cds	-3.49225296941923	2.57791403932378	31.0542006607639	0.000299172305509205	0.00818292564594082
Em0007g981a.t1.cds	2.17944450818275	8.20313743251288	31.4357202046667	0.000300627538658144	0.00820929317982826
Em0014g42a.t1.cds	-2.02011770642253	3.4056252441844	30.9819868625237	0.000301754020107339	0.00822123388646699
Em0011g507a.t1.cds	1.49304206190818	4.02082105140885	30.9737924762797	0.000302048683957081	0.00822123388646699
Em0014g740a.t1.cds	-6.06019097895268	1.54806013813971	30.9442010072768	0.000303115684454059	0.00822940399018887
Em0021g241a.t1.cds	1.41480266662768	5.76540673393585	30.9253802950843	0.00030379669833838	0.00822940399018887
Em0009g1048a.t1.cds	2.89322897786146	1.8618642039183	30.9130149402776	0.00030424514146955	0.00822940399018887
Em0010g764a.t1.cds	1.43511251931087	4.26649547392187	30.9094216686347	0.000304375606139121	0.00822940399018887
Em0012g567a.t1.cds	7.54590019660169	1.17948108130998	40.5790169125613	0.000304810978334545	0.00822940399018887
Em0006g475a.t1.cds	2.29619544934263	6.25283982181185	31.9215010383983	0.000305452879126323	0.00822986666373035
Em0013g785a.t1.cds	-1.23001303189381	4.45361338647536	30.8678490674089	0.000305889978014006	0.00822986666373035
Em0021g173a.t1.cds	-2.28920536806973	4.63914334878947	30.8419286607408	0.000306838817409242	0.00822986666373035
Em0004g755a.t1.cds	-1.0876890058312	5.38507729214724	30.8319445334203	0.00030720524865378	0.00822986666373035
Em0010g229a.t1.cds	-1.48588547271974	7.364492640675	30.8296270886622	0.000307290378061736	0.00822986666373035
Em0013g122a.t1.cds	-4.17137690111948	1.41243880388847	30.7943017191182	0.000308591580243531	0.00824505791198767
Em0019g1161a.t1.cds	-1.51864505023827	4.25365561905858	30.7860286294025	0.00030889728424668	0.00824505791198767
Em0007g837a.t1.cds	2.18529989704089	7.0100526132755	31.5987424803139	0.0003096416674738	0.00824505791198767
Em0006g570a.t1.cds	5.71564562876097	3.48920962955819	33.8097209710173	0.000309831041690298	0.00824505791198767
Em0008g245a.t1.cds	3.30432516601377	10.4082891881035	33.8344249874486	0.000312179234851454	0.00829433922549681
Em0001g704a.t1.cds	-1.2866508914146	4.72585717518945	30.647217961334	0.000314081847679478	0.00832859797935734
Em0003g1370a.t1.cds	2.47702815935655	3.9963127147924	30.6370601930722	0.000314465373682054	0.00832859797935734
Em0010g722a.t1.cds	1.74435564815829	3.70847126859922	30.6104130794614	0.000315474193199657	0.00833926539003564
Em0021g28a.t1.cds	1.56003566735902	7.57789341670271	30.6000879451432	0.000315866143602954	0.00833926539003564
Em0003g1412a.t1.cds	1.36248789263616	8.5083091577325	30.5140496506571	0.000319155332461734	0.00841281374779259
Em0018g567a.t1.cds	-3.60541984579222	6.11017200545133	36.7008171124658	0.000320223593148368	0.00842767982471737
Em0001g1544a.t1.cds	3.24556788633419	2.23086373928538	30.4212583743875	0.000322749434310749	0.00848079960094535
Em0003g1465a.t1.cds	1.53067693785145	4.10610197385367	30.3306487948974	0.00032630658195926	0.00855530049857276
Em0015g1212a.t1.cds	2.03473554685636	5.53011662034454	30.3084249633778	0.00032718630493043	0.00855530049857276
Em0022g716a.t1.cds	1.8367943216482	4.40956671028295	30.291585535733	0.000327854806989047	0.00855530049857276
Em0002g8a.t1.cds	1.19154460549067	5.78912323361259	30.287246014507	0.00032802734877779	0.00855530049857276
Em0006g1037a.t1.cds	1.34601175940988	4.22445212682352	30.2843060856481	0.000328144304666416	0.00855530049857276
Em0001g3355a.t1.cds	3.29694185193808	1.7597054526893	30.2550128867357	0.000329312414146115	0.0085723817215107
Em0016g1087a.t1.cds	2.88218833648574	2.33533741691534	30.2118426422299	0.000331043112140791	0.00858788091866967
Em0009g1013a.t1.cds	-1.59068944838948	4.9730659049751	30.2026578827	0.000331412753882312	0.00858788091866967
Em0015g745a.t1.cds	1.52520808699817	4.56644969005811	30.1927235633404	0.000331813126282478	0.00858788091866967
Em0011g451a.t1.cds	2.44141160123826	3.02622816462207	30.1870933475594	0.000332040295770338	0.00858788091866967
Em0015g113a.t1.cds	1.49632285677463	5.31975388417507	30.1651967885724	0.000332925582093894	0.00858788091866967
Em0013g451a.t1.cds	-1.36541121006995	7.35409078465107	30.163579720453	0.000332991074395521	0.00858788091866967
Em0002g41a.t1.cds	1.39374371338533	8.10352953371464	30.1435265267995	0.000333804543422654	0.00859559557731801
Em0005g184a.t1.cds	-2.27370847255425	2.82927515362546	30.1113625443881	0.00033511434022861	0.00860664838167429
Em0011g729a.t1.cds	4.32783597772021	1.77499009109844	30.1077028236599	0.000335263768338318	0.00860664838167429
Em0014g134a.t1.cds	1.29005653065363	4.22468499061197	30.0941162216203	0.000335819224088296	0.00860768538798099
Em0002g490a.t1.cds	-3.66718212404911	4.43583956434396	32.7908484607518	0.000339096113189553	0.00867836790754029
Em0002g1212a.t1.cds	3.30140586727123	2.97919234161443	29.9903088175825	0.000340100245983142	0.00868978667555696
Em0024g352a.t1.cds	1.92537363576028	3.39977806331056	29.958374459275	0.000341430533904723	0.00868978667555696
Em0022g402a.t1.cds	-2.02014950337084	4.40242001837241	29.9381723532788	0.000342275356374498	0.00868978667555696
Em0005g1671a.t1.cds	-1.8470530892792	4.6097972492488	29.9308140485806	0.000342583700607236	0.00868978667555696
Em0009g1081a.t1.cds	-2.32185606286165	4.09339101980244	29.9219256884695	0.000342956610729927	0.00868978667555696
Em0007g1056a.t1.cds	1.72048463752463	3.99504469374888	29.9201401463277	0.00034303158240667	0.00868978667555696
Em0023g607a.t1.cds	-1.28192515850673	4.63781297178573	29.9057979817057	0.000343634506610653	0.00868978667555696
Em0004g1584a.t1.cds	-5.60314270326196	1.86071519782149	29.9041927123283	0.0003437020699224	0.00868978667555696
Em0005g1604a.t1.cds	1.4561400222317	4.89101670287965	29.864287518072	0.000345386815975178	0.00871919104014678
Em0015g1062a.t1.cds	-3.76263977264666	3.30692416146404	30.0425013398918	0.000346411591390834	0.00872059238466943
Em0015g306a.t1.cds	-1.0478791130356	5.56022851805091	29.8383802542204	0.000346485958797302	0.00872059238466943
Em0018g297a.t1.cds	2.16768557273696	4.33832662771819	29.7460505278595	0.000350437855682153	0.00880679314911299
Em0003g728a.t1.cds	3.39264635040965	2.37273490231706	29.722956236026	0.000351434883730827	0.008818588253618
Em0013g426a.t1.cds	-1.51933466303826	3.89913317857731	29.7106162974288	0.000351969036637551	0.00881875043521252
Em0017g364a.t1.cds	1.32488022399306	6.42454486764092	29.6790780037019	0.000353338706976475	0.00883981507633362
Em0021g381a.t1.cds	3.03798133727306	2.05581454719753	29.6626133912258	0.000354056317459273	0.00884066530157243
Em0006g984a.t1.cds	1.356002496718	4.13820968933858	29.6533873636204	0.00035445920801815	0.00884066530157243
Em0011g160a.t1.cds	1.73446238960739	6.69144410402947	29.6360458580529	0.000355218000847423	0.00884066530157243
Em0001g1618a.t1.cds	4.56632152741963	2.22170816074536	29.6254196150459	0.000355683936465226	0.00884066530157243
Em0006g1087a.t1.cds	3.8298044633395	2.54889314133502	29.6133762619845	0.00035621290681546	0.00884066530157243
Em0020g858a.t1.cds	1.54797830639684	5.53844046127495	29.6057878368418	0.000356546697777634	0.00884066530157243
Em0019g199a.t1.cds	-1.0633785710683	8.15340154247838	29.552467875686	0.000358902820010963	0.00888590211558995
Em0024g500a.t1.cds	-1.78765876051333	4.22813048959592	29.5277538098712	0.000360001307151841	0.00889493503310528
Em0019g539a.t1.cds	-0.938591420497503	6.75216536238492	29.5203281904873	0.000360332157576129	0.00889493503310528
Em0003g423a.t1.cds	-2.17882715899055	4.47932736596814	29.4879417006964	0.000361779471667122	0.00891749045796599
Em0006g461a.t1.cds	1.60359354448161	5.12805957837029	29.350937723312	0.000367980690885194	0.00904929627313828
Em0007g815a.t1.cds	-4.65439965229896	2.52206577330624	29.3459307465663	0.000368209757403903	0.00904929627313828
Em0009g1061a.t1.cds	-1.04239159762671	5.93823748560519	29.3332813926126	0.000368789230605941	0.0090502285196571
Em0017g184a.t1.cds	-1.62136962187373	5.12320001682551	29.3109823345376	0.000369813461718883	0.00905456290884167
Em0021g322a.t1.cds	-4.28467431865024	6.45212887700321	35.1291219503813	0.000370049453490837	0.00905456290884167
Em0006g977a.t1.cds	2.08230678327779	5.05161398891227	29.2757964685108	0.000371436641640369	0.0090752180630027
Em0001g1324a.t1.cds	5.81132181693645	6.62731111999266	35.0420074376729	0.000373086421556176	0.00910221938255008
Em0019g98a.t1.cds	1.575890171397	6.42664770457212	29.2248853984542	0.000373800599108879	0.00910634928907811
Em0449g3a.t1.cds	4.49839622714235	1.33024733974994	29.1899398845216	0.000375433808658246	0.00913282359577382
Em0006g492a.t1.cds	4.54276051537233	1.36158571487435	29.0955710615853	0.000379887723665097	0.00922773784577196
Em0006g619a.t1.cds	-1.36102621115469	4.41638431749287	29.0708304640429	0.000381066005232358	0.00924292464360401
Em0006g856a.t1.cds	1.78749271159367	6.11040001363379	29.0360721350231	0.000382728894756713	0.00926980476691911
Em0021g216a.t1.cds	2.72393930764472	3.86882596070139	29.0052490054726	0.000384210898044553	0.0092878734967064
Em0002g1607a.t1.cds	1.84968927564579	4.16397505213974	28.9924045551534	0.000384830527764581	0.0092878734967064
Em0015g993a.t1.cds	-1.79110890784299	5.37208702755194	28.9748156287139	0.000385681006506436	0.0092878734967064
Em0005g197a.t1.cds	-1.57024459197278	5.6021250877748	28.9690602208956	0.000385959793861465	0.0092878734967064
Em0020g1082a.t1.cds	-1.15483674745335	5.42047553327413	28.9629978567747	0.000386253714708649	0.0092878734967064
Em0008g1124a.t1.cds	1.19946816627651	5.38068994866009	28.9107766669208	0.000388796839819754	0.0093324907636361
Em0012g1068a.t1.cds	-2.41738574046413	3.42036286434464	28.9020036955139	0.000389226068828049	0.0093324907636361
Em0001g297a.t1.cds	-1.95388553512118	5.44369354918326	28.8389409335017	0.000392328496461197	0.0093816914751116
Em0022g202a.t1.cds	-1.09708011806181	4.95380994850457	28.8208884003009	0.00039322213149033	0.0093816914751116
Em0137g14a.t1.cds	-1.34863905546079	4.84691977451072	28.8172936683843	0.000393400372711019	0.0093816914751116
Em0007g696a.t1.cds	3.73278100493255	2.12728304856634	28.8148104215995	0.00039352355936173	0.0093816914751116
Em0007g609a.t1.cds	-2.81490107074224	3.46308206999602	28.8009847083386	0.000394210270127257	0.00938467526263065
Em0001g849a.t1.cds	-1.06902078411596	6.05405331719501	28.7795805113333	0.000395276271037354	0.00939666719996623
Em0007g937a.t1.cds	1.62369879209234	4.56562888331741	28.7659739401381	0.000395955744741651	0.00939944944051488
Em0015g714a.t1.cds	1.51153604422018	7.8043453017832	28.7228447192309	0.000398118892756802	0.00943739423510877
Em0003g977a.t1.cds	4.15929072411116	1.63780266640475	28.6924903714423	0.000399649927032999	0.0094602685277273
Em0001g1697a.t1.cds	4.32683459461278	7.61892557878457	34.29629329836	0.000400406437458857	0.00946476998983369
Em0021g770a.t1.cds	-1.10868427714852	6.00879407667473	28.6560335388554	0.000401498227956302	0.00947717286102503
Em0009g999a.t1.cds	1.29199256832989	5.89482424171766	28.6428655746765	0.000402168373489522	0.00947960205607461
Em0015g509a.t1.cds	-1.06653285497064	5.07050239106888	28.5800739949741	0.00040538272086855	0.0095419099030355
Em0022g124a.t1.cds	-1.34548689876869	6.66832872690192	28.549504748547	0.000406958875709018	0.00956553689289607
Em0001g69a.t1.cds	-1.17185440476824	8.48371106970259	28.5261717319981	0.000408166941156184	0.0095804577536547
Em0006g447a.t1.cds	2.38376655551954	2.84839554720345	28.503772649584	0.000409330752975372	0.00959429950031474
Em0018g292a.t1.cds	1.56333061867991	3.42183413326723	28.4720833831727	0.00041098415821389	0.00961956197768981
Em0012g462a.t1.cds	1.20431137577244	4.8657400439364	28.3564556513947	0.000417086321926152	0.00974615726223323
Em0010g903a.t1.cds	-0.949494948047867	5.83279833967253	28.3449409609261	0.000417700007827517	0.00974615726223323
Em0022g428a.t1.cds	-1.54748258922416	5.11277492986512	28.3366541789413	0.000418142338261203	0.00974615726223323
Em0001g3532a.t1.cds	-2.9300438783154	3.7005081143827	28.3198767106418	0.000419039626669544	0.00975346830209112
Em0005g845a.t1.cds	-4.22735238545646	4.36002674154426	32.1676868682429	0.000421027113801643	0.00978609892330049
Em0017g788a.t1.cds	-3.06241712935046	1.73050669050689	28.2603793864976	0.000422240561530189	0.00978953914532749
Em0002g878a.t1.cds	1.3818889987798	4.54542682813644	28.2480942505464	0.000422905192698306	0.00978953914532749
Em0021g621a.t1.cds	-7.04104772000248	0.764581759488209	36.5781652758564	0.000422932459485785	0.00978953914532749
Em0004g1349a.t1.cds	-2.23382515167019	6.16915693598949	29.212368045293	0.000423935795960231	0.00979919090191892
Em0002g1861a.t1.cds	-2.15198320233959	3.67479032254675	28.216196291338	0.000424636829124638	0.00980183796730793
Em0004g1332a.t1.cds	-1.35619228328647	5.9758468833777	28.177886928521	0.000426727918775721	0.00982692476993571
Em0001g1425a.t1.cds	1.65712257691625	3.6803943551831	28.1747504281498	0.00042689967586006	0.00982692476993571
Em0010g969a.t1.cds	1.71346239231011	5.2169972323984	28.1560923839807	0.000427923141722806	0.00983693472416992
Em0019g961a.t1.cds	-1.45662976623349	6.82650542884376	28.1423698325207	0.000428677779489521	0.00984074594894075
Em0008g459a.t1.cds	2.14011825925344	2.36388176031108	28.1287476993774	0.000429428494578028	0.00984445679202744
Em0020g842a.t1.cds	-1.00767679480339	5.59116213417311	28.1168265448457	0.000430086779590063	0.00984604145275224
Em0004g347a.t1.cds	1.51000131928223	3.92624068178601	28.0685474605075	0.000432765313669371	0.00989380837488718
Em0013g739a.t1.cds	2.55990340692787	4.81318431794548	28.7117981898492	0.000435477632946227	0.00994221612267396
Em0016g382a.t1.cds	1.5952206574869	3.23482212478931	27.939658114908	0.000440016018673393	0.0100321251078714
Em0002g1835a.t1.cds	-1.08787747694594	6.36110238372497	27.921583037768	0.000441044598066934	0.0100418764617093
Em0001g2147a.t1.cds	-1.92567681929004	3.97907691928491	27.8567787388276	0.00044475643938331	0.0101061961470741
Em0015g991a.t1.cds	-2.11491889696517	3.67800258188631	27.8511781434758	0.000445079006955873	0.0101061961470741
Em0021g613a.t1.cds	-1.23043367173492	5.01210892020142	27.8170178765282	0.000447052640684446	0.0101372370842856
Em0001g332a.t1.cds	1.23259487346864	7.23536318489799	27.7670507854806	0.000449958712016138	0.0101893089366039
Em0006g1186a.t1.cds	-1.02565933854203	6.13296535334725	27.7289726162638	0.000452188745983142	0.010212098981074
Em0007g1002a.t1.cds	1.28655624578721	4.43162436848797	27.7203572445605	0.0004526951632716	0.010212098981074
Em0006g877a.t1.cds	-1.28529810047227	6.03910042702851	27.7186039187013	0.00045279830929726	0.010212098981074
Em0019g868a.t1.cds	-1.07514740696267	6.80769419218862	27.6903964698511	0.000454461650353896	0.0102229198369734
Em0022g682a.t1.cds	-1.46002072312176	4.02668803325314	27.6897218508955	0.000454501522191911	0.0102229198369734
Em0002g1698a.t1.cds	-1.04623116390011	8.82343932034825	27.6714699866247	0.000455581872276609	0.0102334465718907
Em0009g1170a.t1.cds	-1.33513197152414	5.428629472473	27.617400041343	0.000458800699106148	0.0102919158167274
Em0002g1161a.t1.cds	-2.02390615152112	5.30386998229305	27.5838674001396	0.00046081080769358	0.0103208519751374
Em0005g1609a.t1.cds	1.35285187343971	4.14745385123556	27.5753052271483	0.000461325779405676	0.0103208519751374
Em0001g1089a.t1.cds	2.98845077072496	1.08707679640846	27.5568033067606	0.000462440966824023	0.0103305725731767
Em0020g864a.t1.cds	-1.18543850251607	4.53673811564398	27.5476054124181	0.000462996580738952	0.0103305725731767
Em0005g1148a.t1.cds	1.21876776316618	5.28051456770033	27.5353454048086	0.000463738428146675	0.0103333288149163
Em0007g454a.t1.cds	3.44264917428297	0.792329934622451	27.5106747185542	0.000465235621566642	0.0103528864282579
Em0018g1189a.t1.cds	-3.22913901838257	5.27483853819475	30.8239052919989	0.00046654591177418	0.0103564047256792
Em0008g334a.t1.cds	1.80400367859964	4.02758422328263	27.4809661933807	0.000467046348538323	0.0103564047256792
Em0022g483a.t1.cds	2.40739536529759	3.10537052955163	27.4775874789771	0.000467252822113576	0.0103564047256792
Em0009g74a.t1.cds	-2.05626892644927	3.59950554055775	27.443836254164	0.000469321461749419	0.0103884771771607
Em0001g1111a.t1.cds	1.80138143664656	3.23971179519811	27.4051536585615	0.000471706050043294	0.0104161128756447
Em0013g195a.t1.cds	2.41109326431799	2.6446500855963	27.4033676124388	0.000471816505915691	0.0104161128756447
Em0001g3546a.t1.cds	5.20513907520714	4.03642715406907	32.26729453745	0.000473971729401615	0.0104459474594602
Em0020g998a.t1.cds	1.99800325453491	3.02156082312872	27.3412240232023	0.000475679343695982	0.0104459474594602
Em0002g1670a.t1.cds	-2.98458419989164	4.26269306244812	28.3440990454339	0.000475781908289791	0.0104459474594602
Em0002g1570a.t1.cds	2.48851561056054	2.18724692466213	27.3319630067536	0.000476258291816931	0.0104459474594602
Em0001g432a.t1.cds	-1.13048404412614	5.75594952217498	27.3314050374604	0.000476293200341593	0.0104459474594602
Em0014g685a.t1.cds	-2.52687001770197	3.24845061923102	27.3211371501349	0.000476936150845149	0.0104463393878429
Em0009g1277a.t1.cds	-1.95909494596446	7.85849419049215	27.4796598519203	0.00047801131573639	0.0104493304316331
Em0013g573a.t1.cds	-6.40873482427392	3.97242336433395	32.452007519284	0.0004795841759648	0.0104493304316331
Em0023g729a.t1.cds	6.8327158091168	0.591752037011963	35.1312805698935	0.000479733773223813	0.0104493304316331
Em0001g1827a.t1.cds	3.82602967687878	1.77507678725243	27.2727462509441	0.000479980505919717	0.0104493304316331
Em0022g567a.t1.cds	2.35332204461382	5.08241864885268	27.9241636458831	0.000480199004996065	0.0104493304316331
Em0011g1031a.t1.cds	-2.63821159694328	3.2224376286891	27.2417550576959	0.000481942620521291	0.0104736346868034
Em0013g850a.t1.cds	-1.67197343380228	3.52883009092425	27.2222812539483	0.00048318053233342	0.0104791123328728
Em0012g601a.t1.cds	2.69270296750567	4.7588767749563	28.2372134403132	0.000483672053724857	0.0104791123328728
Em0010g201a.t1.cds	1.08426398280193	7.47515997839434	27.2082354210578	0.000484075797090581	0.0104791123328728
Em0001g1481a.t1.cds	5.06826984955051	0.697559504860437	27.1724266706979	0.000486367338802943	0.0105150982743529
Em0007g37a.t1.cds	2.22490483433487	2.29021823481399	27.1455791005659	0.000488094068285694	0.0105387959550265
Em0001g627a.t1.cds	1.29259494535621	6.62134621917409	27.1105544018615	0.000490357928700758	0.0105717256069601
Em0009g1094a.t1.cds	-1.73369931500875	3.49896805035046	27.102438337084	0.000490884338858368	0.0105717256069601
Em0024g241a.t1.cds	-1.352393644513	3.94154190307249	27.0651788719383	0.000493309827092458	0.010607078702436
Em0021g510a.t1.cds	3.25040557576817	2.16558199594091	27.0516201946577	0.000494196071256738	0.010607078702436
Em0012g609a.t1.cds	2.51357984308926	3.10768957082407	27.0480461023959	0.000494430008927575	0.010607078702436
Em0014g448a.t1.cds	1.82284928015237	3.2467984626919	27.0139684918764	0.000496667286276246	0.0106268876510641
Em0016g528a.t1.cds	2.4106412316562	3.47588574525561	27.0139070503961	0.000496671331152541	0.0106268876510641
Em0005g891a.t1.cds	-1.292761969267	5.32855649151617	26.9961252208532	0.000497843645920561	0.0106268876510641
Em0006g981a.t1.cds	1.37466259957629	4.38721271909272	26.9953186295718	0.00049789690227281	0.0106268876510641
Em0022g859a.t1.cds	-1.03043718334347	5.17499897244295	26.9837090652266	0.000498664207820204	0.0106294832025473
Em0007g651a.t1.cds	2.43373598345686	2.83833165745099	26.9742478163557	0.000499290588439424	0.0106294832025473
Em0021g825a.t1.cds	3.56656023473832	2.12992215591041	26.9631286984832	0.000500027950355911	0.0106316375398829
Em0019g1193a.t1.cds	5.32801467657232	0.904533659258342	26.9534290915566	0.000500672258399577	0.0106318103969171
Em0023g799a.t1.cds	1.32550826434661	4.24400929123448	26.9358438232876	0.000501842955041773	0.0106349662775207
Em0001g1343a.t1.cds	5.48355695658498	10.3869117157069	31.9914229439794	0.000502353892964766	0.0106349662775207
Em0004g960a.t1.cds	-1.87201170653682	8.62554015573009	26.9225528590141	0.000502729976019709	0.0106349662775207
Em0017g173a.t1.cds	4.631131700107	2.02081934175456	26.8943100285685	0.000504621197219045	0.0106614784423826
Em0021g802a.t1.cds	-1.72605024108007	3.02108441145014	26.8662371312712	0.000506509612085087	0.0106878644408661
Em0009g427a.t1.cds	-0.873161669010151	7.02426084874047	26.827403679908	0.000509136045096899	0.0107098264675525
Em0002g43a.t1.cds	-0.969481760835769	7.20599081001176	26.8251110144234	0.000509291622195703	0.0107098264675525
Em0008g957a.t1.cds	4.68847842889492	1.82066169458806	26.8224398573864	0.000509472956061765	0.0107098264675525
Em0009g1023a.t1.cds	-0.987162785356277	6.06988206373711	26.8057091917351	0.000510610518233425	0.0107202550009007
Em0007g369a.t1.cds	-1.10381771925412	6.04384915654538	26.7482579646903	0.000514540344029384	0.0107892073142021
Em0018g137a.t1.cds	-1.1363098875611	5.82805255409414	26.7370860012992	0.000515308799965485	0.0107902713076878
Em0022g792a.t1.cds	3.81234875199596	7.88339284845278	31.7299955439444	0.000515882406345293	0.0107902713076878
Em0015g30a.t1.cds	1.52576326354473	3.52452924583872	26.6950451441753	0.000518213076860428	0.0108244277373376
Em0001g726a.t1.cds	-1.22996943866094	4.17507829474166	26.6864278646743	0.000518810831594509	0.0108244277373376
Em0004g919a.t1.cds	-1.39887598090559	6.25143920047325	26.6711896125547	0.000519869915139424	0.0108330000271946
Em0007g543a.t1.cds	6.35104832171863	5.59032724355603	31.5921775477419	0.00052319837277043	0.0108887810781313
Em0011g164a.t1.cds	2.42565105174068	2.7267528701236	26.6052678360405	0.000524481959969093	0.0109019185509993
Em0010g753a.t1.cds	-1.5816438427928	4.3239423997837	26.5611862289664	0.000527593764182238	0.0109526225516784
Em0020g851a.t1.cds	0.946596159760828	7.59673154582438	26.5521835588235	0.000528232035462708	0.0109526225516784
Em0010g29a.t1.cds	4.19825754022119	1.88432641456215	26.5418966841691	0.000528962503127224	0.0109541776360126
Em0018g1126a.t1.cds	-1.22137280488074	5.20008930231925	26.5192719531777	0.000530573400749277	0.0109682824279704
Em0012g806a.t1.cds	1.48311515183628	4.93919000931612	26.4948642841609	0.000532317933652706	0.0109682824279704
Em0209g5a.t1.cds	-4.79618165910365	1.16359313265012	26.4940904672951	0.000532373355933891	0.0109682824279704
Em0008g340a.t1.cds	1.53978926268773	4.43608199082476	26.4886367086731	0.000532764163714017	0.0109682824279704
Em0011g664a.t1.cds	4.84345597188209	1.96395570941405	26.4863913560772	0.000532925163446145	0.0109682824279704
Em0010g53a.t1.cds	1.06927566316734	6.5826127965054	26.4724754034329	0.000533924306106936	0.0109753296477972
Em0006g1011a.t1.cds	2.80360338885769	2.04104941398785	26.4494009776906	0.000535586032819986	0.0109959628752919
Em0020g1086a.t1.cds	1.77676838507861	4.68103906758257	26.4036318694117	0.000538900771810808	0.0110376168520951
Em0008g371a.t1.cds	2.01803594279576	2.78451159281281	26.4031498210917	0.000538935815659979	0.0110376168520951
Em0001g2164a.t1.cds	2.69488766088038	1.95806529432054	26.3733272642041	0.000541109244385825	0.0110599768246791
Em0021g49a.t1.cds	1.24213829130901	4.24928396256357	26.3700164645755	0.000541351187325723	0.0110599768246791
Em0017g214a.t1.cds	-1.02177436516172	5.54898414930284	26.3482245711411	0.000542946955100108	0.0110750493649485
Em0010g109a.t1.cds	2.40596037522623	2.05845898697803	26.3369595600408	0.00054377410544643	0.0110750493649485
Em0013g761a.t1.cds	3.09506969055577	3.90079762021948	27.0866287475377	0.000544077042162679	0.0110750493649485
Em0007g1506a.t1.cds	1.53200833323112	3.91415319174179	26.2867646946699	0.00054747840192609	0.0111307287749256
Em0017g200a.t1.cds	4.39090190343126	4.5018320692094	31.1153324508918	0.000549537235917916	0.0111590112839128
Em0022g305a.t1.cds	0.961303786085088	7.48626290182552	26.2115702672735	0.000553085169842992	0.0112174264058448
Em0018g592a.t1.cds	7.79940752131948	1.39848745006623	33.491031823158	0.00055641918935006	0.0112713666574766
Em0020g877a.t1.cds	1.44320961308988	6.7742653364299	26.1201704317261	0.000559994517697265	0.011330058571134
Em0030g36a.t1.cds	-1.98910860892255	2.67475548689081	26.10718662261	0.000560984512203959	0.0113363641692292
Em0023g380a.t1.cds	1.04083141098304	7.59967661190655	26.0861188177324	0.000562595427216963	0.0113420607532312
Em0015g527a.t1.cds	4.15262135336691	0.618482486992483	26.0761048489945	0.000563363099395763	0.0113420607532312
Em0022g404a.t1.cds	-3.15680583868978	1.06885508853235	26.0501514568036	0.00056535862169868	0.0113420607532312
Em0021g513a.t1.cds	2.46675085952855	2.42604075181183	26.0497629572482	0.000565388558105073	0.0113420607532312
Em0020g615a.t1.cds	-3.07153839489734	1.00129472523429	26.046215641964	0.000565661990819522	0.0113420607532312
Em0008g580a.t1.cds	5.26062869771927	0.840010951160968	26.0404540021711	0.000566106449705627	0.0113420607532312
Em0015g34a.t1.cds	1.19873329297515	4.49491412843487	26.0167208730805	0.000567941727780501	0.0113420607532312
Em0019g723a.t1.cds	-1.28869461735824	4.46948646535203	26.0108012910811	0.000568400613801101	0.0113420607532312
Em0008g218a.t1.cds	4.66250727155147	1.02881834674475	26.005987410561	0.000568774118015147	0.0113420607532312
Em0011g417a.t1.cds	-1.04353175963919	8.70522604141504	25.9933495133211	0.000569756099992718	0.0113420607532312
Em0008g516a.t1.cds	-1.2265386408613	5.12633074036469	25.9855708761889	0.000570361535004875	0.0113420607532312
Em0004g817a.t1.cds	-1.72906453689383	3.74011196447331	25.9835696806004	0.000570517420555283	0.0113420607532312
Em0012g699a.t1.cds	-3.38105590078946	0.7825350150723	25.9789646931241	0.00057087632828885	0.0113420607532312
Em0005g203a.t1.cds	-1.66728241802935	4.14767499822784	25.9779804574351	0.000570953074132515	0.0113420607532312
Em0006g1014a.t1.cds	2.29164383988101	4.65408378665907	26.125070568444	0.000571661858225373	0.0113420607532312
Em0015g452a.t1.cds	-6.54239489910098	0.380486776230005	33.1904493449091	0.000572125252212418	0.0113420607532312
Em0014g638a.t1.cds	2.16379417788287	4.9583491500639	26.1045707125956	0.000573250248016108	0.0113508982758829
Em0015g879a.t1.cds	2.11786336676699	3.62990583783195	25.9076809936487	0.000576467252382639	0.0114010896116197
Em0014g323a.t1.cds	-2.61173106780496	2.80100963708276	25.8936906458596	0.000577572340881073	0.011409443216081
Em0015g47a.t1.cds	-1.54450751412558	6.61925696804049	25.8801637360649	0.000578643271229556	0.011417103127259
Em0014g542a.t1.cds	2.81642960705458	3.48444353819017	25.8284036227763	0.000582763482734026	0.0114848388248243
Em0008g640a.t1.cds	3.37799078193694	1.21491599755596	25.7938964105271	0.000585530140421477	0.0115257711504402
Em0006g715a.t1.cds	3.22628043922243	2.32210410316606	25.7450143689391	0.000589476688286771	0.0115898051937041
Em0011g605a.t1.cds	-3.20860391555258	4.07561251102087	27.0017858927401	0.000591562459852682	0.011608507637178
Em0001g1399a.t1.cds	-3.85077539081862	1.98491735808803	25.7162125889813	0.000591817167716351	0.011608507637178
Em0003g621a.t1.cds	2.4731271191921	3.16275910943493	25.6815527426754	0.000594648671669438	0.0116409329501289
Em0003g661a.t1.cds	4.4646081163058	1.63146295256892	25.67653948316	0.000595059586662688	0.0116409329501289
Em0024g480a.t1.cds	-1.42006507216992	5.19934189727113	25.6704407640725	0.000595559937312122	0.0116409329501289
Em0001g2519a.t1.cds	2.73599032785211	2.44911873835968	25.6542482400462	0.000596890885747329	0.0116432583282244
Em0018g99a.t1.cds	1.4756509943222	5.92348524517256	25.6456544167836	0.000597598725179118	0.0116432583282244
Em0004g1572a.t1.cds	1.38758939399519	4.19849427024363	25.6435888835713	0.000597769007037848	0.0116432583282244
Em0007g781a.t1.cds	5.45827337740463	1.01161952274874	25.6160297869082	0.000600046620543997	0.0116721536457475
Em0012g1004a.t1.cds	1.04500963812104	6.83623880251737	25.6087578885409	0.00060064936185632	0.0116721536457475
Em0003g317a.t1.cds	-1.37139617512493	6.94687279391719	25.5513330584266	0.000605435032477755	0.0117514869486275
Em0016g911a.t1.cds	-1.63196351965603	4.04796640974442	25.508169146039	0.000609062751742613	0.011795786748147
Em0015g778a.t1.cds	1.37584944009154	3.53384478757214	25.5073837249397	0.000609129006920228	0.011795786748147
Em0011g1209a.t1.cds	-1.35577451438886	4.78714016123715	25.4922727117515	0.000610405422078049	0.0118068233955652
Em0020g657a.t1.cds	2.34564601713418	4.55448630963999	25.6333035245419	0.000611773378894953	0.0118196031307427
Em0021g504a.t1.cds	1.73843743111474	4.26477448619453	25.4478850188988	0.000614173654997126	0.0118522749680277
Em0003g1429a.t1.cds	1.74022432296802	2.81603172850033	25.4204659201678	0.000616515488494611	0.0118837449177877
Em0019g165a.t1.cds	1.66731577735338	3.65986402355745	25.3650742885638	0.000621279613108311	0.0119617798321038
Em0003g598a.t1.cds	3.07886074924139	1.82785195235917	25.3565406992132	0.000622017541257768	0.0119622061559261
Em0016g357a.t1.cds	1.84932612860829	5.27051527893794	25.3186763666354	0.000625304672683858	0.0120115996435547
Em0004g1353a.t1.cds	-1.48229099695611	5.5878458688949	25.3008106938723	0.00062686298057763	0.0120277085320475
Em0022g24a.t1.cds	1.83224304282334	3.97766573974961	25.2699729592103	0.00062956387603312	0.0120656783214054
Em0015g1064a.t1.cds	1.41564773715636	3.48041195300728	25.2118922892013	0.000634689322430661	0.0121305346359156
Em0001g1105a.t1.cds	1.63726764350366	4.15283167643367	25.2087281182312	0.00063497000475774	0.0121305346359156
Em0018g787a.t1.cds	-1.17224293540379	5.77700610952049	25.2069756265517	0.000635125526952258	0.0121305346359156
Em0021g331a.t1.cds	1.78696850740807	3.41708566677496	25.1764702934736	0.000637840106085354	0.0121583850243399
Em0021g356a.t1.cds	4.59104511443697	1.73884247863034	25.1742441596301	0.000638038754568341	0.0121583850243399
Em0020g854a.t1.cds	1.05937904550229	4.65949296479049	25.1484448678224	0.000640346441047954	0.0121884620988535
Em0011g434a.t1.cds	4.40837794935642	0.81546334526873	25.1362287839068	0.000641442679039986	0.0121954380570151
Em0022g981a.t1.cds	6.53509561637779	0.361693037420206	31.9592134724022	0.000642671151071063	0.0122049094053405
Em0021g537a.t1.cds	2.55322266634815	2.75299893460298	25.1062834096292	0.000644139556866474	0.0122058267553986
Em0003g1399a.t1.cds	0.96399389265765	5.69220432888256	25.1058334871186	0.000644180181801192	0.0122058267553986
Em0002g843a.t1.cds	1.89604173949625	4.9483142299493	25.0542507140165	0.000648858465913642	0.0122805466391266
Em0005g1185a.t1.cds	2.54306268836357	3.3744475911838	25.0209714677443	0.00065189863498852	0.0123241289456201
Em0009g603a.t1.cds	1.22146742461933	4.37041016287289	24.9999723738299	0.000653825880319515	0.0123464991094773
Em0018g679a.t1.cds	-1.08187685117073	6.91235997729325	24.9919987751194	0.000654559490844715	0.0123464991094773
Em0011g229a.t1.cds	-1.11934417682884	7.06778266577394	24.968522308535	0.000656725257358159	0.0123575909258278
Em0010g971a.t1.cds	3.32168684053749	1.66469191120331	24.9682604171204	0.000656749466609125	0.0123575909258278
Em0020g638a.t1.cds	2.38698691818195	2.35266567572307	24.9615962788686	0.000657365864831316	0.0123575909258278
Em0023g190a.t1.cds	1.81678101036786	7.07726566825046	25.1043233898817	0.000658226190124851	0.0123598607745691
Em0019g75a.t1.cds	1.32537409688993	5.07396943713751	24.9044141278657	0.000662683917893955	0.0124296000402287
Em0013g263a.t1.cds	1.53822232564994	3.14137392965874	24.8825126760185	0.000664734634282051	0.0124540865561902
Em0021g329a.t1.cds	2.26187656790003	3.15962988726763	24.8344493253561	0.000669262086218928	0.0125165607462675
Em0009g1073a.t1.cds	-1.06943062177282	6.2160027148876	24.8156801688461	0.000671040264171198	0.0125165607462675
Em0022g10a.t1.cds	1.59179317733053	4.9180982994107	24.8060664472357	0.000671953285420524	0.0125165607462675
Em0022g536a.t1.cds	-1.566245983566	7.16455741561154	24.7889941808589	0.000673578373078604	0.0125165607462675
Em0012g887a.t1.cds	-2.28306148353242	7.07582058959879	26.5775465487849	0.000673687012143424	0.0125165607462675
Em0001g2185a.t1.cds	-4.20327287933667	1.92573273209427	24.7865387750558	0.000673812492749835	0.0125165607462675
Em0016g1003a.t1.cds	-0.937100770700779	5.86758382755544	24.7856985908996	0.000673892625896297	0.0125165607462675
Em0015g246a.t1.cds	-2.48480515338182	2.03317280202566	24.7839353400393	0.000674060834827711	0.0125165607462675
Em0006g437a.t1.cds	1.84728980936776	2.59475103515174	24.7606836422428	0.000676283758015788	0.0125439002929632
Em0009g951a.t1.cds	-2.82688548895233	4.53844005501587	25.9405761493234	0.000679060623293839	0.0125814425016482
Em0004g139a.t1.cds	1.55837532910063	3.53593464172357	24.71755704716	0.00068043040690373	0.0125853439914953
Em0017g385a.t1.cds	-5.03879399823289	5.04605572353422	29.1044509478578	0.000680777343723775	0.0125853439914953
Em0006g639a.t1.cds	1.87477034096029	5.2645401532271	24.7042418533062	0.000681716909046641	0.0125887878276105
Em0006g1152a.t1.cds	-1.12065586611215	5.95613452598812	24.6830199585017	0.000683773465298785	0.0125993854393466
Em0006g610a.t1.cds	-1.10887315266136	5.18714597330713	24.6823639266202	0.000683837159613536	0.0125993854393466
Em0002g1799a.t1.cds	3.98522894593037	3.41041303366364	25.8793021645313	0.000684552535838121	0.0125993854393466
Em0003g161a.t1.cds	-2.88582049981377	2.90626727534897	24.6503009680899	0.000686958967523617	0.012628841905521
Em0005g107a.t1.cds	-1.13303741215732	6.02032085543246	24.6430810563628	0.000687664321088085	0.012628841905521
Em0030g6a.t1.cds	2.31788123515056	2.32455657289383	24.6145160173174	0.000690463643426422	0.0126663319527359
Em0007g41a.t1.cds	-1.17281811904306	5.80905520739042	24.5957493339027	0.000692310283707532	0.0126842964301136
Em0017g521a.t1.cds	-1.62864056562106	5.47163345254218	24.5821840070508	0.000693648848885083	0.0126842964301136
Em0003g537a.t1.cds	3.86088241552546	1.79521877901974	24.5814648671881	0.000693719898104587	0.0126842964301136
Em0005g1480a.t1.cds	2.12296407188152	4.32399307502745	24.5697354562623	0.000694879983999172	0.0126916221776985
Em0013g250a.t1.cds	-0.927660993932025	6.2282848271712	24.555494455211	0.00069629164674469	0.0127035218344948
Em0002g317a.t1.cds	-4.801861199183	1.16839445152385	24.5390132072547	0.0006979297308163	0.0127195219862617
Em0016g747a.t1.cds	-1.6538400430959	9.69811183234008	24.5121798923234	0.000700606746479878	0.0127514677341892
Em0065g22a.t1.cds	-1.2984100943865	4.81247863219973	24.5061638776675	0.000701208643353272	0.0127514677341892
Em0013g580a.t1.cds	2.1573078546327	3.63805121133629	24.464328690488	0.000705411640969614	0.0128075795489311
Em0012g703a.t1.cds	1.94935552850658	2.60783556582102	24.4602108381203	0.000705826996443604	0.0128075795489311
Em0002g215a.t1.cds	1.50227294004541	4.65676972844361	24.42713512318	0.000709174049064123	0.0128543565162252
Em0005g1366a.t1.cds	-1.62417742130999	4.83572143332168	24.4074270904112	0.000711177548468637	0.0128767055146347
Em0137g13a.t1.cds	-1.7037007740533	7.09309735872698	24.3737413371496	0.000714617960635356	0.0129160719449389
Em0009g1195a.t1.cds	1.57118544157878	3.84151749065897	24.3698913720268	0.000715012454071796	0.0129160719449389
Em0021g166a.t1.cds	-2.45028432470231	2.30264312370612	24.3580461989063	0.000716227851386026	0.0129160719449389
Em0003g1401a.t1.cds	1.5179434758764	6.76183762646129	24.3559500127467	0.000716443196084152	0.0129160719449389
Em0023g123a.t1.cds	-0.834757613930925	7.21994032991563	24.3470230362819	0.000717361160797887	0.0129186850422999
Em0005g9a.t1.cds	-2.09153234085151	2.90056944001038	24.3386472856145	0.000718223742744797	0.0129202962203994
Em0010g898a.t1.cds	-1.52846752977413	4.1765974485822	24.2985981705637	0.000722365691359049	0.0129808337999919
Em0005g881a.t1.cds	4.93319127534155	0.592146269393918	24.2892479731717	0.000723336881064289	0.0129843243354956
Em0009g1075a.t1.cds	1.44246575171456	4.31440669734521	24.2803993520065	0.000724257434661593	0.0129846033229509
Em0013g1101a.t1.cds	1.59827224428349	3.40933872335549	24.2741700158092	0.00072490634875019	0.0129846033229509
Em0023g923a.t1.cds	1.4140779871253	4.57374261999979	24.2507584116278	0.000727351477628918	0.0129929717453244
Em0020g1049a.t1.cds	-2.03356075923675	4.26715214478301	24.2493867890381	0.000727495041688277	0.0129929717453244
Em0024g197a.t1.cds	-4.06016278578035	2.17398828304714	24.2473725121087	0.000727705933079445	0.0129929717453244
Em0023g162a.t1.cds	-1.53055647082405	4.36031908029403	24.2368694569501	0.000728806789707353	0.0129987396687185
Em0004g1275a.t1.cds	3.00633954235445	1.26691589391381	24.2220964488492	0.000730358620328362	0.0130023922607923
Em0006g478a.t1.cds	2.34502021732238	2.019133474584	24.2161683670759	0.000730982464509688	0.0130023922607923
Em0012g483a.t1.cds	1.22490664969709	7.11832924291695	24.2120273768733	0.000731418627558485	0.0130023922607923
Em0005g1090a.t1.cds	4.13822511100121	1.59709607875438	24.2034987567975	0.000732317928693743	0.0130023922607923
Em0005g518a.t1.cds	1.7658160207628	5.79439927363771	24.1933973958791	0.000733384806605287	0.0130023922607923
Em0005g217a.t1.cds	3.08185970221987	3.26327800076077	24.1906080232856	0.000733679745208662	0.0130023922607923
Em0001g384a.t1.cds	-1.61551261561171	3.86282958914448	24.1704513437424	0.000735815332706838	0.0130264256781744
Em0003g1566a.t1.cds	-8.33743442861419	3.68351449552977	28.3780879228417	0.000737714991075894	0.0130437721236944
Em0002g1211a.t1.cds	2.97327866828653	5.62119572358862	27.2939207614412	0.000738356176939617	0.0130437721236944
Em0015g717a.t1.cds	2.22998291420656	2.24034210696235	24.1268922051862	0.000740456256862764	0.0130614772050278
Em0016g948a.t1.cds	-3.20265085955449	3.03778555834112	24.1213548828631	0.000741048765447973	0.0130614772050278
Em0021g541a.t1.cds	1.26750890723109	5.67954245660343	24.1134944280098	0.000741890845401462	0.0130614772050278
Em0012g661a.t1.cds	-2.91423504779328	1.49409654896027	24.1064529342905	0.00074264617881734	0.0130614772050278
Em0021g917a.t1.cds	1.2246113202936	5.97095531473865	24.0982348110405	0.000743528910265861	0.0130614772050278
Em0008g191a.t1.cds	-2.80617583087425	1.99999737008742	24.0934098391082	0.00074404776802217	0.0130614772050278
Em0015g1058a.t1.cds	-1.26185752039741	6.05265813325409	24.0508965670664	0.00074863854362728	0.0131190324609588
Em0023g909a.t1.cds	3.22993940009283	1.08422641255184	24.0485178862197	0.000748896419803419	0.0131190324609588
Em0006g493a.t1.cds	2.69756112198381	3.69449239599687	24.0238747840346	0.000751574376379756	0.0131521580922078
Em0026g50a.t1.cds	1.99517304368113	3.82206358436101	24.0125234454245	0.000752811836516253	0.0131568405396528
Em0013g869a.t1.cds	1.51707595580343	6.82069433539429	24.0030686440808	0.00075384443724928	0.0131568405396528
Em0016g534a.t1.cds	1.78600838446279	5.47723629507501	23.9997822683537	0.000754203759992063	0.0131568405396528
Em0014g325a.t1.cds	2.11041822163001	4.16349757204931	23.9642821153668	0.000758098542900718	0.0132109935859821
Em0005g1174a.t1.cds	1.29559605393954	5.48996784725414	23.9497721144612	0.000759697494983502	0.0132250672251711
Em0014g244a.t1.cds	-2.04973919491586	3.82855342261686	23.9258456469417	0.000762343070684038	0.0132533831396438
Em0004g1204a.t1.cds	2.89741574324771	2.43760738377954	23.9141801094434	0.000763637001896863	0.0132533831396438
Em0006g1424a.t1.cds	1.30701234587139	3.73810553615546	23.9111894875185	0.000763969148806816	0.0132533831396438
Em0003g1834a.t1.cds	1.3892539973269	7.5223187316617	23.8997237142919	0.000765244198021237	0.0132533831396438
Em0018g180a.t1.cds	-1.57387379840038	3.98102944235962	23.8993185916377	0.000765289296897812	0.0132533831396438
Em0021g896a.t1.cds	-1.25934760742798	5.70759622089182	23.8818505559143	0.000767236941522833	0.0132733579365731
Em0016g530a.t1.cds	1.23055176769262	6.22756731156954	23.8197648816404	0.000774208281478164	0.0133733690026266
Em0001g2847a.t1.cds	2.45717078062175	1.52464232221839	23.8161344052908	0.000774618309869706	0.0133733690026266
Em0006g900a.t1.cds	-1.95522893441749	4.26353224351271	23.8069631818674	0.000775655289941263	0.0133774522244565
Em0012g1051a.t1.cds	1.07098803210279	5.88227311734827	23.7951666087619	0.00077699159729548	0.0133866840969093
Em0021g354a.t1.cds	2.59781586333322	5.94627407191052	25.884269935007	0.000778762578986615	0.0134001211797881
Em0063g8a.t1.cds	-1.45122328092595	3.35615875635403	23.7641565617497	0.000780517761084147	0.0134001211797881
Em0022g654a.t1.cds	-1.48672102622794	6.39068383661229	23.7636961708105	0.000780570258654415	0.0134001211797881
Em0018g34a.t1.cds	1.21139824081604	4.49019020310272	23.7532319954491	0.000781764628266632	0.0134001211797881
Em0010g407a.t1.cds	1.14983064507707	4.37792390288536	23.7485961140039	0.000782294472659489	0.0134001211797881
Em0001g138a.t1.cds	4.11509693464942	1.32797309134551	23.7460778603333	0.000782582471964647	0.0134001211797881
Em0020g496a.t1.cds	2.83503981884527	1.8319524792914	23.7328276392792	0.000784099953941112	0.0134123627740674
Em0011g1067a.t1.cds	1.41252402101459	4.23219137679686	23.7201624728397	0.000785553776625532	0.013423491528595
Em0003g575a.t1.cds	2.28194425497043	2.47988143353677	23.7109681232015	0.000786611240230028	0.0134278315084006
Em0002g56a.t1.cds	-3.78349336236693	1.35973705747346	23.7007346790713	0.000787790247654777	0.0134342353253129
Em0014g958a.t1.cds	2.88509124712459	1.66034892581867	23.6891023414545	0.000789133032575777	0.0134434161472032
Em0011g69a.t1.cds	1.41519559740161	5.27546840309465	23.6683271630191	0.000791538153547699	0.0134606918594968
Em0068g17a.t1.cds	4.51356628897508	0.907343979459221	23.6664317732924	0.000791758024047711	0.0134606918594968
Em0007g1534a.t1.cds	2.22459909702913	5.79415974217005	24.7305303552978	0.000797833255838762	0.0135167735753184
Em0021g109a.t1.cds	-2.36121139964991	1.57184497058648	23.6140434342959	0.000797864703348875	0.0135167735753184
Em0005g1255a.t1.cds	1.64300896436709	3.73021430762271	23.6095905819622	0.000798386387931954	0.0135167735753184
Em0024g125a.t1.cds	1.43019833062117	4.42040085162852	23.6051702400425	0.000798904673779921	0.0135167735753184
Em0002g1898a.t1.cds	-0.936061932779095	5.58261699034268	23.6034985744584	0.000799100783413987	0.0135167735753184
Em0020g1093a.t1.cds	-1.0268781287554	5.93784867259825	23.5848503063478	0.000801292456567064	0.0135401410860958
Em0006g636a.t1.cds	1.81976218041485	11.1853695975547	23.5614919483101	0.000804048008164256	0.0135664320102974
Em0005g188a.t1.cds	-3.28778748579662	2.69673492809717	23.5579074589154	0.000804471883808326	0.0135664320102974
Em0001g2704a.t1.cds	-1.10533188437686	5.53633461498246	23.5165042607804	0.00080938766536556	0.0136355712334569
Em0006g1398a.t1.cds	3.55218612248811	3.39011085190565	24.2548003604558	0.000811594366142524	0.0136538038581176
Em0015g1071a.t1.cds	1.23331154410732	6.78219485198843	23.4937573032153	0.000812103939383014	0.0136538038581176
Em0008g478a.t1.cds	4.08237109154529	0.565434733402408	23.4597608132393	0.000816184234018745	0.0136889200708369
Em0005g803a.t1.cds	1.09805031698474	5.3268657014052	23.4567181251421	0.000816550634150586	0.0136889200708369
Em0013g408a.t1.cds	4.92928245208773	0.591300541837287	23.4555781153134	0.000816687965477287	0.0136889200708369
Em0001g1125a.t1.cds	4.8511807866495	1.608170574125	23.4490988972552	0.000817469018112446	0.0136889200708369
Em0019g701a.t1.cds	-1.01505839062859	6.01491306643004	23.430620662031	0.0008197015125402	0.0137125642418136
Em0001g1322a.t1.cds	5.93966432181682	3.70448599678996	27.4325094615128	0.000821100972319007	0.0137222394493952
Em0001g2209a.t1.cds	3.39351073909029	8.41186569513563	27.4045138512777	0.000823745498876063	0.0137526820951216
Em0016g553a.t1.cds	1.61425693028797	3.78402434566277	23.3749538372443	0.000826471972018252	0.0137844307348992
Em0024g157a.t1.cds	2.95941732919835	1.21401162719287	23.3673476617878	0.000827402340099152	0.0137861893397179
Em0008g227a.t1.cds	4.3633254743411	1.21651307794601	23.343445988198	0.000830334228740002	0.0138212605883495
Em0008g1018a.t1.cds	-0.929187296037228	7.30895288211434	23.3252059462723	0.000832580133730287	0.0138385462915097
Em0008g1093a.t1.cds	2.10493664938634	1.99687307357975	23.3215691568161	0.000833028815776613	0.0138385462915097
Em0006g620a.t1.cds	-1.07727464176537	5.02509318734652	23.313025142134	0.000834084074278528	0.0138423168315221
Em0003g228a.t1.cds	-3.51827698772838	1.34993510968406	23.2937481939146	0.000836470915772846	0.0138681566908689
Em0009g1039a.t1.cds	-1.16991796935597	4.49118723143997	23.282955233378	0.000837810908504738	0.0138766064449268
Em0017g20a.t1.cds	1.87638136439288	8.77753872523831	23.4105731208739	0.000838836071568978	0.0138798301267928
Em0016g194a.t1.cds	1.82920967448273	3.87410790382879	23.2672644602613	0.00083976364278203	0.0138814342217342
Em0012g790a.t1.cds	4.821615742404	0.509080390062037	23.2374376806797	0.000843490894335179	0.0139268434166759
Em0021g324a.t1.cds	-4.3912406258539	1.59495653700984	23.2319616466069	0.000844177380390895	0.0139268434166759
Em0022g355a.t1.cds	-0.95067157728429	5.90329180329112	23.2067361736934	0.00084734847664324	0.0139653725262937
Em0013g702a.t1.cds	1.24939317260843	4.01926481647368	23.1919315439966	0.000849216310454139	0.0139823674682853
Em0001g3453a.t1.cds	6.44959094491618	0.297766963812989	29.1395144562066	0.000851216509322853	0.0139981625664795
Em0005g178a.t1.cds	-1.48692056143422	3.63669599010508	23.1711171136367	0.000851850845506799	0.0139981625664795
Em0013g581a.t1.cds	1.78782469404588	6.27974101476291	23.2989928392502	0.000852731758706519	0.0139988734297675
Em0001g3741a.t1.cds	-1.29833867131592	4.94508921303478	23.1533345775109	0.000854109498556787	0.0140077310499323
Em0020g1052a.t1.cds	1.78150812135818	3.27160164055258	23.1213582318841	0.000858189323614277	0.0140460425067189
Em0006g1118a.t1.cds	6.4894565653778	0.328518104848946	29.0580085653414	0.000858441762013374	0.0140460425067189
Em0014g567a.t1.cds	-0.9653820048191	8.52738085811309	23.115284518345	0.000858966936444872	0.0140460425067189
Em0005g1105a.t1.cds	-4.32971931392556	2.93693574797786	23.8849360167651	0.000860622806456182	0.0140593629926644
Em0015g947a.t1.cds	3.02932472527316	1.40792087322902	23.094152765915	0.000861679100054894	0.0140628721876146
Em0004g53a.t1.cds	-1.91694929210858	2.1810048097571	23.0815640868408	0.000863299747028339	0.0140755759730123
Em0011g687a.t1.cds	2.31876811472492	2.40107459631516	23.0553728905029	0.000866683449911756	0.0141169725291669
Em0019g573a.t1.cds	2.20856691040843	1.91464911038152	23.0381177061183	0.000868921498490434	0.0141396456502163
Em0013g437a.t1.cds	1.60407619700546	7.85601657967977	23.0195098267732	0.000871342873044343	0.0141652549555613
Em0012g1045a.t1.cds	1.43172463035618	3.865608613019	23.0113656322723	0.00087240522690934	0.014168742616238
Em0005g1669a.t1.cds	-1.46546317859605	5.17897359084221	22.9808885107585	0.000876394751939991	0.0142197175673992
Em0010g297a.t1.cds	-3.38852515227541	6.31183300029782	26.8380245463558	0.000879629185844926	0.0142534563733416
Em0021g828a.t1.cds	2.03064420829863	7.09234984435181	24.0140698807699	0.000880626981330153	0.0142534563733416
Em0002g212a.t1.cds	1.65347388425083	3.68535184890649	22.9456682917928	0.000881032816758132	0.0142534563733416
Em0001g1340a.t1.cds	5.24720468907443	9.51041820260077	26.8118926470875	0.000882320166894549	0.0142604783647405
Em0002g1863a.t1.cds	-1.08353401367273	6.22385836668994	22.9210392027249	0.000884293894625406	0.0142785696299322
Em0019g205a.t1.cds	-1.1474434901087	4.08734518268081	22.8849037140446	0.000889105104820771	0.01432525960879
Em0020g817a.t1.cds	-1.60141827545178	5.15951279162605	22.8838336640879	0.000889248059551377	0.01432525960879
Em0021g412a.t1.cds	-1.14862356399828	5.02289037867637	22.8772974509494	0.000890121880337514	0.01432525960879
Em0007g500a.t1.cds	6.57199807925211	0.390792618757744	28.7009709694589	0.000891027730359886	0.01432525960879
Em0001g1188a.t1.cds	2.72708277733706	2.46931720405833	22.8672183200192	0.0008914713973876	0.01432525960879
Em0011g299a.t1.cds	3.14682156238341	1.87599447175458	22.8436823939405	0.000894632370904815	0.0143622441715286
Em0011g1148a.t1.cds	2.21298354373628	4.0885039767834	22.8153941785356	0.000898449644370275	0.0143814898223916
Em0016g400a.t1.cds	1.37762823168198	3.38403223331097	22.8132031975664	0.000898746125411512	0.0143814898223916
Em0008g1023a.t1.cds	3.02878493973558	2.65901701627296	22.8085906869145	0.000899370673885443	0.0143814898223916
Em0005g1527a.t1.cds	-1.663848940693	8.61264436846035	22.8084498372262	0.000899389753676138	0.0143814898223916
Em0017g451a.t1.cds	-3.25247474716114	6.4435068558546	26.641390382706	0.000900133936944806	0.0143814898223916
Em0013g369a.t1.cds	-2.75986121023373	2.1191401625849	22.7940137432011	0.000901347909009353	0.0143871310939487
Em0007g990a.t1.cds	3.19247161981763	1.78974189556325	22.7781046039064	0.000903511878379974	0.0144079107934028
Em0003g1506a.t1.cds	-2.2627493199589	3.95766352718141	22.76822351697	0.000904859088348274	0.0144141284085786
Em0091g19a.t1.cds	-2.43149196398097	4.43243514240131	23.2514643992115	0.000905656942068342	0.0144141284085786
Em0023g440a.t1.cds	-1.73702601523072	4.06067510344546	22.7545528180728	0.00090672701107999	0.0144141284085786
Em0001g2243a.t1.cds	4.45597845477688	0.862183285473687	22.7417411545143	0.000908481814001658	0.0144141284085786
Em0020g793a.t1.cds	-2.17761710630681	2.84871204634096	22.7385097379066	0.000908925070179829	0.0144141284085786
Em0009g282a.t1.cds	1.83690848625164	5.72857721273573	22.8596377498356	0.000910244824915802	0.0144141284085786
Em0009g848a.t1.cds	1.60508704023881	7.67530906893281	22.7249718298477	0.000910784936682471	0.0144141284085786
Em0001g274a.t1.cds	1.78195771742545	4.596690680374	22.7248492717975	0.000910801795084911	0.0144141284085786
Em0003g315a.t1.cds	0.979874894484003	6.16528187474849	22.7123294680703	0.000912525949775607	0.0144277518189687
Em0019g324a.t1.cds	1.9689246385436	8.84849181571401	23.1779473770602	0.000915424960345268	0.0144599073131287
Em0014g893a.t1.cds	1.80913067267863	3.450569580987	22.6805464971659	0.000916920767641824	0.0144698582330785
Em0009g1025a.t1.cds	1.54853571235357	3.07817871284192	22.6721344508174	0.000918088253710213	0.014474614052835
Em0006g568a.t1.cds	1.52984901319119	3.48293597550939	22.6502202254121	0.000921138167790528	0.014505515111151
Em0012g468a.t1.cds	2.26252199309749	3.11698281185505	22.6455898925299	0.000921784169940301	0.014505515111151
Em0018g288a.t1.cds	-2.00596014841148	3.72679107975731	22.6307313159889	0.000923860890586187	0.0145245185357256
Em0022g227a.t1.cds	0.986016529667597	5.32114854064061	22.574274920515	0.000931803602114839	0.014635621991112
Em0003g106a.t1.cds	-4.32860848938991	7.52679853483138	26.3307411727181	0.000933766150390298	0.0146526759674391
Em0007g268a.t1.cds	-2.58466032428669	1.45959800248372	22.5035776062991	0.0009418672252628	0.0147568785859665
Em0023g358a.t1.cds	0.996115979384718	5.10769156132843	22.5014355198401	0.000942174203767369	0.0147568785859665
Em0022g752a.t1.cds	-5.51407188347954	6.05669713554196	26.2474047537235	0.000943055668370768	0.0147568785859665
Em0076g9a.t1.cds	-2.19966968387008	1.94274778968976	22.484682242876	0.000944579285343487	0.0147668933738638
Em0006g721a.t1.cds	3.77416089358184	1.04847823749323	22.4565019554754	0.000948641673319884	0.0148165417238522
Em0001g146a.t1.cds	3.6120724472405	2.26547015891522	22.4403207547855	0.000950983907004736	0.01483925588596
Em0019g1183a.t1.cds	2.27603956172608	1.55087795053323	22.4225192704679	0.000953568803437788	0.0148657106744891
Em0012g915a.t1.cds	-1.43628924190294	4.84676423415001	22.4041969365845	0.000956238255635578	0.0148806971550085
Em0016g1013a.t1.cds	-1.61553271849958	4.40995438892533	22.4036987930744	0.000956310958860647	0.0148806971550085
Em0002g1579a.t1.cds	1.42327002672618	3.19533097943744	22.3334230650771	0.000966635269772508	0.0150273568636634
Em0010g251a.t1.cds	-1.30904230975045	4.10839860155464	22.3257978240451	0.000967763635158412	0.0150309162367727
Em0017g192a.t1.cds	6.96974582291974	5.03583474623194	26.006985906632	0.000970512984993906	0.0150596221032666
Em0002g840a.t1.cds	2.40168428949538	2.12882401200536	22.2782833335628	0.000974830906214236	0.0151125919338148
Em0007g255a.t1.cds	-1.33233454434249	4.73581095761209	22.2613188330861	0.000977369382383502	0.0151318125526216
Em0015g1063a.t1.cds	-4.18845371677446	1.69231897326253	22.2579021012892	0.00097788161541595	0.0151318125526216
Em0005g875a.t1.cds	6.7344212991206	0.512704561024059	27.8040941345297	0.000980113049701782	0.015152312013521
Em0009g1106a.t1.cds	-1.97844101446052	3.49169977337034	22.2275484498602	0.000982446562004585	0.0151565398309418
Em0010g893a.t1.cds	0.93837181803946	5.99943330606009	22.2258079208872	0.000982709108101003	0.0151565398309418
Em0016g1070a.t1.cds	1.67244600939775	3.22583148909465	22.2215390421374	0.000983353398523748	0.0151565398309418
Em0015g716a.t1.cds	1.69082135869258	3.76977266445366	22.2130153580232	0.000984641392267245	0.0151565398309418
Em0049g26a.t1.cds	2.86419201930162	0.988025458123664	22.2028066417888	0.000986186707290011	0.0151565398309418
Em0018g1169a.t1.cds	-1.07741172230171	5.480413738991	22.1915840998387	0.000987888890576017	0.0151565398309418
Em0014g154a.t1.cds	-1.10480133301483	7.20279565960355	22.1874669088373	0.000988514262431491	0.0151565398309418
Em0008g53a.t1.cds	-1.15389283602064	7.12373397508544	22.1808535887255	0.000989519786105574	0.0151565398309418
Em0009g1157a.t1.cds	-1.04349750495223	5.8927865241519	22.1762994785927	0.000990212939727587	0.0151565398309418
Em0009g1011a.t1.cds	-1.54507773900406	4.24147300899912	22.1760160043285	0.000990256105145375	0.0151565398309418
Em0009g1269a.t1.cds	-1.32378069563544	3.84237952917535	22.175316022241	0.000990362703170683	0.0151565398309418
Em0022g744a.t1.cds	0.946969265767862	5.29864532027598	22.1622952801515	0.000992348135641323	0.0151614961556939
Em0018g1190a.t1.cds	1.460337696489	4.30984673517534	22.1512904281716	0.000994029954563761	0.0151614961556939
Em0021g696a.t1.cds	4.24361380050003	1.71216695930099	22.1499817447189	0.000994230184844487	0.0151614961556939
Em0022g19a.t1.cds	-1.42425903855422	3.85520298066592	22.1463315048828	0.000994788935475305	0.0151614961556939
Em0005g219a.t1.cds	-2.10376514459955	2.32206943511257	22.1434996871661	0.000995222671301828	0.0151614961556939
Em0003g1217a.t1.cds	1.14327151398222	4.5632841096136	22.1027789431676	0.00100148516512944	0.0152430055370157
Em0021g215a.t1.cds	3.32186027196057	2.54117257037231	22.0940957121299	0.00100282676053873	0.0152495366898301
Em0007g529a.t1.cds	6.55537258948048	4.28727997702526	25.723851281989	0.00100414823026443	0.0152557502037992
Em0001g124a.t1.cds	-1.17898677511661	5.31190819645059	22.0737255166605	0.00100598262500511	0.0152697380827297
Em0012g1067a.t1.cds	1.11998487561266	5.09736972999225	22.0557225474335	0.00100878180074303	0.0152983316279651
Em0001g1990a.t1.cds	3.59145270531178	0.904386421255606	22.0284291177046	0.00101304357732401	0.0153258085317864
Em0020g119a.t1.cds	-1.72764642905164	4.18606944787424	22.0276657345615	0.00101316309133803	0.0153258085317864
Em0016g533a.t1.cds	1.76352251836009	5.59965092837681	22.0265052497111	0.00101334480778027	0.0153258085317864
Em0005g886a.t1.cds	4.18690063553507	2.53741171355364	22.1404912686276	0.00101493823478279	0.015336028733897
Em0021g483a.t1.cds	1.18367645727562	4.95192362513272	22.0011457327618	0.00101732568079028	0.0153582175043966
Em0013g885a.t1.cds	-1.19205597213623	6.00207684874459	21.9775973538836	0.00102103928126792	0.0153814420427786
Em0013g1060a.t1.cds	1.56030448874327	3.16864902694217	21.9707911402836	0.00102211569577145	0.0153814420427786
Em0006g330a.t1.cds	1.44116877462234	3.31835409613232	21.9683180780971	0.0010225071565168	0.0153814420427786
Em0007g527a.t1.cds	1.28796140780923	4.07631887091396	21.9680752565876	0.00102254560253273	0.0153814420427786
Em0005g295a.t1.cds	-2.09860180546438	2.79087039066066	21.9621093072637	0.00102349074564087	0.0153818141557107
Em0016g537a.t1.cds	2.17034087050114	1.69760431109331	21.9456555605036	0.00102610290504894	0.015407216306539
Em0013g328a.t1.cds	-0.904510998664079	5.62407187027923	21.9319186298901	0.00102828995885106	0.0154150906629755
Em0001g1244a.t1.cds	2.5813759960957	1.71027492032249	21.9307760670946	0.00102847212118344	0.0154150906629755
Em0020g901a.t1.cds	0.816959781425496	6.73055353474448	21.9160101348082	0.00103082983284722	0.0154296458674233
Em0004g314a.t1.cds	-1.18003514464291	4.26271244023902	21.9095416192771	0.00103186474559372	0.0154296458674233
Em0018g343a.t1.cds	-1.11650955167149	7.8393058252711	21.9073665396222	0.00103221302535778	0.0154296458674233
Em0017g646a.t1.cds	2.10354518974828	3.17776368367519	21.8899814192861	0.00103500192102544	0.0154575085828214
Em0006g1247a.t1.cds	-1.03963416222134	6.66645958941146	21.8818332742725	0.00103631218705094	0.0154632582767816
Em0023g96a.t1.cds	-1.42476925260704	4.74081263883235	21.8757650378636	0.00103728930271714	0.0154640310678045
Em0003g979a.t1.cds	3.38622756074363	1.55388913250167	21.8424876730252	0.0010426676254734	0.0155303577156073
Em0022g915a.t1.cds	2.01047804629149	3.67980134604946	21.8257426689854	0.00104538679078701	0.0155569938091118
Em0018g312a.t1.cds	1.27546330003304	4.45606680781133	21.818288569676	0.00104660000970873	0.0155611916034273
Em0006g580a.t1.cds	2.06606537518033	2.94333699468293	21.8093026220044	0.00104806482647363	0.0155691194489132
Em0016g1000a.t1.cds	-1.24742570436058	7.54522446051022	21.7650224084011	0.00105531953805468	0.0156629663587654
Em0018g1165a.t1.cds	-0.943061890757294	8.09436446805351	21.7548645668324	0.00105699236207547	0.015670264275162
Em0001g3397a.t1.cds	4.68496014007189	5.93087782083931	25.2919901197652	0.00105832062325978	0.015670264275162
Em0002g1868a.t1.cds	1.23693772885198	4.78532700307505	21.7414919645215	0.00105919952088287	0.015670264275162
Em0071g2a.t1.cds	6.68871081887423	0.479961189918655	27.087634519053	0.00105956190946225	0.015670264275162
Em0011g1066a.t1.cds	1.03078209858353	5.16337927892635	21.7221302423484	0.00106240512683752	0.0156984212906354
Em0024g379a.t1.cds	2.3587989012155	2.6997297015477	21.6951637363173	0.00106688948890642	0.0157462878866825
Em0003g1601a.t1.cds	3.78753491897405	2.428096824547	21.6882500561731	0.00106804289483914	0.0157462878866825
Em0023g321a.t1.cds	0.852906732707444	7.84212341337112	21.6856851272706	0.00106847118618346	0.0157462878866825
Em0015g526a.t1.cds	1.26520435863782	4.38557528632401	21.6794329045551	0.00106951605626803	0.0157477994117632
Em0016g283a.t1.cds	-1.22574770376268	5.68158584001897	21.6627591925872	0.00107230864313111	0.0157750194049358
Em0001g1760a.t1.cds	2.61486875181343	2.57655931947073	21.6521843645581	0.00107408435643371	0.0157872451756554
Em0019g140a.t1.cds	1.30677722083298	5.04342784033736	21.6420855531866	0.00107578347576791	0.0157916359942622
Em0004g673a.t1.cds	-2.43071120906051	1.5388035822449	21.6367276822703	0.00107668626126093	0.0157916359942622
Em0019g1129a.t1.cds	-0.840181734578969	6.49127671465454	21.6335752370758	0.00107721786940276	0.0157916359942622
Em0021g132a.t1.cds	3.61157362365531	2.66803120503952	21.6170139456253	0.0010800159069061	0.0158187781211347
Em0004g1658a.t1.cds	0.826015132007953	6.48111703187889	21.5852584401355	0.00108540576961029	0.0158838014200763
Em0014g189a.t1.cds	2.57957482617879	3.1953884243613	21.5513417195727	0.00109119861587429	0.0159546030345504
Em0004g1132a.t1.cds	2.4167186167847	2.95183334480398	21.5400366848485	0.00109313782020776	0.0159689853595386
Em0021g276a.t1.cds	1.29752960586927	5.04600798619421	21.5217164250185	0.00109628928262152	0.0159876461672612
Em0015g116a.t1.cds	-1.23244955723106	4.24745126986725	21.5166102812663	0.0010971696122459	0.0159876461672612
Em0012g225a.t1.cds	-4.66199629148879	0.414131037170977	21.5159402494382	0.00109728519350458	0.0159876461672612
Em0005g931a.t1.cds	1.86081237486432	3.12489812231168	21.5036580331103	0.00109940651496387	0.0160046007648747
Em0009g627a.t1.cds	1.37491747789372	4.36547613461764	21.4939719875454	0.00110108295631925	0.0160150551488314
Em0015g283a.t1.cds	0.895397507568148	7.76221419022753	21.4824980731418	0.00110307286164262	0.0160190027987075
Em0019g1081a.t1.cds	-2.58503557747544	1.11333091596345	21.4768130893774	0.00110406042034644	0.0160190027987075
Em0022g796a.t1.cds	2.57721564751261	2.70471459206382	21.4714270199855	0.00110499704536286	0.0160190027987075
Em0044g23a.t1.cds	-1.15911540030615	5.46635277689767	21.4703267367155	0.00110518850089216	0.0160190027987075
Em0008g418a.t1.cds	-2.77017321041593	0.782033263700903	21.4487744182111	0.00110894687141183	0.0160595494930975
Em0008g895a.t1.cds	-4.25027635132294	0.720097030219383	21.4200939574349	0.00111397240103249	0.0161183608364113
Em0001g322a.t1.cds	2.29633173295896	3.02835166449694	21.4107152216736	0.00111562179351221	0.0161282624681454
Em0013g696a.t1.cds	1.54334014461598	4.93216591599232	21.4040014163367	0.00111680434139617	0.0161314037626731
Em0037g12a.t1.cds	2.0610053288178	3.27976794142001	21.3905159447608	0.00111918423680829	0.0161518194866495
Em0003g1678a.t1.cds	2.4812446684067	1.53848366664908	21.3601374843366	0.00112456800983383	0.0161793855582309
Em0009g296a.t1.cds	1.89760831631272	3.20107165763848	21.3571417928554	0.00112510062020627	0.0161793855582309
Em0007g283a.t1.cds	-1.38143630346672	9.63907887788087	21.3531078155239	0.00112581831426904	0.0161793855582309
Em0016g193a.t1.cds	1.21122086369525	3.75500917621017	21.3504053113205	0.0011262994342881	0.0161793855582309
Em0009g998a.t1.cds	-1.27023465567109	5.73737353691909	21.3473572967939	0.00112684236463344	0.0161793855582309
Em0011g45a.t1.cds	1.619362423353	3.9363136213438	21.3470163777775	0.00112690311092513	0.0161793855582309
Em0009g1031a.t1.cds	2.07841545983363	7.83318189155889	22.417604467375	0.00112846256218711	0.0161878681023786
Em0001g3105a.t1.cds	1.1724791772975	6.74914734456726	21.3233739553169	0.00113112553995472	0.0162121526790079
Em0016g968a.t1.cds	1.1518902079616	4.20636716454083	21.31703872534	0.00113226024928816	0.0162145100994891
Em0013g558a.t1.cds	1.22443652370419	5.44675227948017	21.3114987466638	0.00113325365481732	0.016214841677489
Em0020g963a.t1.cds	-1.41502773128239	4.05635341826232	21.2783818206202	0.00113921419265666	0.0162849412452258
Em0003g1443a.t1.cds	-3.38241098008275	8.48041337990016	24.6900334433828	0.00114010179852287	0.0162849412452258
Em0013g47a.t1.cds	-0.857638886404439	5.83752109162615	21.2275307500276	0.00114844098657286	0.016390047623916
Em0007g864a.t1.cds	1.69892460426396	8.94005803596366	21.2006729489332	0.0011533509287649	0.016445923512709
Em0013g183a.t1.cds	-3.0500469890598	1.59882420452669	21.1941903350598	0.00115453985287033	0.016445923512709
Em0011g83a.t1.cds	1.24832478777805	9.00274089952453	21.1900040733671	0.00115530841335091	0.016445923512709
Em0016g251a.t1.cds	-2.37872536634816	2.4438098437441	21.163546539937	0.00116018019698032	0.0165012182569661
Em0020g1013a.t1.cds	1.022894067743	5.39680509544174	21.1486900053931	0.00116292677034278	0.0165253255442031
Em0005g1179a.t1.cds	1.41102506030991	4.84680667778842	21.1436905616776	0.00116385281028764	0.0165253255442031
Em0015g222a.t1.cds	2.33339805855668	3.50552087877258	21.1292195789253	0.00116653830802665	0.0165493957586939
Em0001g2037a.t1.cds	1.68477846224734	3.0469851845185	21.1124721710341	0.00116965567181706	0.0165621397043137
Em0002g470a.t1.cds	-1.15200936790357	6.5568600326975	21.1121440029535	0.00116971685816207	0.0165621397043137
Em0010g861a.t1.cds	-0.866307730121132	7.15951397234214	21.1084294295666	0.00117040970504993	0.0165621397043137
Em0017g599a.t1.cds	2.50131106567527	3.52206140953029	21.0964263555528	0.00117265194724356	0.0165677972175778
Em0004g171a.t1.cds	-2.12596374463726	3.63664955760107	21.0956762122852	0.00117279225157938	0.0165677972175778
Em0021g441a.t1.cds	-2.79805966889884	1.27528392418908	21.0849082386163	0.00117480850913684	0.0165822633485599
Em0016g122a.t1.cds	1.32560261252387	6.2856818076061	21.078800912162	0.00117595395331096	0.0165844240234032
Em0013g623a.t1.cds	1.51242777190902	4.61422873176259	21.0674830503862	0.0011780802382575	0.0166004021431361
Em0020g659a.t1.cds	0.936333963434476	6.34601945428336	21.0445743949179	0.00118239840873485	0.0166472133165769
Em0007g377a.t1.cds	-2.32070288520846	2.25416187204295	21.0218067023001	0.00118670909060433	0.0166720641421084
Em0011g978a.t1.cds	-1.24049503296957	3.87101729040852	21.0213678038462	0.00118679237623911	0.0166720641421084
Em0013g535a.t1.cds	1.14995470242653	3.89642223895286	21.0162517858814	0.00118776371932612	0.0166720641421084
Em0016g895a.t1.cds	1.89409442738609	4.41401117679382	21.0141980235637	0.00118815392491929	0.0166720641421084
Em0001g1296a.t1.cds	-0.909801260478939	7.65926275937413	21.0077436222235	0.0011893812471481	0.016675284733506
Em0012g738a.t1.cds	1.10105393230507	4.79758236270415	20.9932894057705	0.0011921353522196	0.0166998876833981
Em0009g777a.t1.cds	-1.78715995620519	2.93001030260651	20.9819107304031	0.00119430890014915	0.0167163235672467
Em0019g932a.t1.cds	-1.2712053864661	6.40939928231769	20.9536386079981	0.00119973031893257	0.0167781532133901
Em0004g65a.t1.cds	1.20275378115238	8.26021241820038	20.9431413036179	0.00120175088062928	0.0167923584590941
Em0019g301a.t1.cds	1.17779402605744	3.87256069903721	20.9014446725804	0.00120981778101916	0.016888279768645
Em0006g1246a.t1.cds	-1.66417883242826	4.49193704751671	20.8972311284857	0.00121063661816878	0.016888279768645
Em0020g563a.t1.cds	1.37486809484968	4.75418100316981	20.860658683861	0.00121777228998777	0.0169658938871786
Em0005g1386a.t1.cds	1.76094815091649	3.95499494013509	20.8583177392307	0.00121823077217654	0.0169658938871786
Em0001g1335a.t1.cds	-1.4426094300383	8.0337745235486	20.8368197488541	0.00122245105807998	0.0170104929913677
Em0020g752a.t1.cds	1.31243723696496	4.07990580668606	20.8304556362203	0.00122370381037722	0.0170137588011848
Em0016g278a.t1.cds	-0.818139917649391	7.02650246270681	20.8146835989459	0.0012268152125588	0.0170428394283314
Em0023g756a.t1.cds	-1.02047704011033	6.14908346095247	20.8013077027287	0.00122946146090038	0.0170654152280458
Em0001g2843a.t1.cds	2.02106569094685	5.24739312956309	21.3159951145506	0.00123386671995788	0.0171123490655071
Em0005g1540a.t1.cds	-0.865497261343643	7.44354516031733	20.771719054909	0.00123533989235834	0.0171185740307567
Em0006g477a.t1.cds	4.10642646203855	4.44377937438882	24.0417492950108	0.00123725335953705	0.0171308849582297
Em0002g1353a.t1.cds	-2.04081840190303	3.02380355708642	20.7484261234629	0.00123999159683336	0.0171545857336748
Em0004g989a.t1.cds	-1.05100423543098	7.73398551524288	20.7370225172048	0.00124227671407382	0.0171683032206317
Em0010g218a.t1.cds	1.5793795596574	3.74930158031795	20.7332303126701	0.00124303775113478	0.0171683032206317
Em0001g3690a.t1.cds	2.77897730693892	4.00640294959707	21.4869378096055	0.0012474384969931	0.0172148572764234
Em0006g697a.t1.cds	-1.72674157499703	2.62965419279179	20.7027152405302	0.00124918233588359	0.0172246990076621
Em0004g1105a.t1.cds	2.33222943997315	1.88254197110198	20.6974354082157	0.00125024923964118	0.0172251980980077
Em0018g430a.t1.cds	1.18509956000235	5.86320858106401	20.685826805323	0.00125259890647839	0.0172304930204932
Em0016g1110a.t1.cds	1.20204228837605	4.69719409101627	20.6853496101923	0.0012526956091371	0.0172304930204932
Em0009g1078a.t1.cds	1.30508744394793	3.74038041082936	20.6735607277948	0.00125508748789896	0.0172491958040851
Em0022g656a.t1.cds	1.47831993870535	5.37997297848836	20.6675351315231	0.00125631218220937	0.0172518399252942
Em0002g1372a.t1.cds	-2.42246366781022	3.04885728708155	20.6618205560095	0.00125747500474944	0.0172536307712419
Em0018g767a.t1.cds	-0.828131890783267	5.8665606337459	20.6458538914708	0.00126073090297576	0.0172625574116054
Em0002g1299a.t1.cds	1.66678846993755	3.692189496518	20.6456636598768	0.00126076975646857	0.0172625574116054
Em0022g192a.t1.cds	-0.8683250674651	5.85651920325403	20.6434380725099	0.00126122442553675	0.0172625574116054
Em0004g64a.t1.cds	1.09613933499309	5.11289638750545	20.6290451803707	0.00126416959295102	0.017288708868574
Em0007g248a.t1.cds	-1.16401905317407	6.2806320828704	20.6232253049945	0.00126536286783078	0.0172908783705543
Em0023g461a.t1.cds	1.89252267766696	5.91401372111429	21.1514148100612	0.00126874611350868	0.0173229453014355
Em0001g2151a.t1.cds	-1.46054308867437	5.24702792293733	20.5968502962864	0.00127078785163301	0.0173366584297884
Em0017g827a.t1.cds	4.399914910183	0.815586655113862	20.5825848764191	0.00127373384104358	0.0173626753275044
Em0018g132a.t1.cds	-3.90978285859072	1.2040094653394	20.5540564871796	0.00127965026363719	0.0174108179387558
Em0007g964a.t1.cds	1.54815277809919	5.15545230113652	20.5514653977847	0.00128018927608244	0.0174108179387558
Em0019g508a.t1.cds	0.883124499690768	7.18316275434615	20.5504957851055	0.00128039105114474	0.0174108179387558
Em0013g745a.t1.cds	3.26006753159024	2.8201411994682	20.5221259202227	0.00128631193656311	0.0174757455560534
Em0004g1324a.t1.cds	2.76566304125274	2.3126606839359	20.5176112700312	0.00128725722711236	0.0174757455560534
Em0023g175a.t1.cds	2.9882349867402	2.95478187056946	20.5013359320451	0.00129067202369756	0.0175078821915857
Em0012g473a.t1.cds	0.942844819594223	7.01565985161285	20.4961644173913	0.00129175938622384	0.0175084208131167
Em0009g445a.t1.cds	-1.47134159176007	3.63962895874266	20.4832780621633	0.00129447372080024	0.0175163177939255
Em0001g2114a.t1.cds	-1.09039093547418	4.40704472729869	20.4794999424535	0.0012952708445099	0.0175163177939255
Em0014g75a.t1.cds	-1.13136843494568	7.42195118751258	20.4784787400789	0.00129548640457706	0.0175163177939255
Em0012g607a.t1.cds	2.86366303443614	1.28196729112049	20.4466681736229	0.00130222302092602	0.0175931698671913
Em0023g112a.t1.cds	-1.19763763100501	5.00728806082523	20.4358923252778	0.00130451470773066	0.0176098948268133
Em0017g556a.t1.cds	-1.01529509307248	4.71727436504571	20.4140709728091	0.00130917046797667	0.0176489928774841
Em0014g936a.t1.cds	1.10755802680388	4.49987256039008	20.4124217331136	0.00130952316707038	0.0176489928774841
Em0008g800a.t1.cds	1.7656660379576	2.15981626570204	20.4070117729117	0.00131068092862032	0.0176503623522182
Em0016g909a.t1.cds	1.16276942866504	4.90787040774248	20.3982366450461	0.00131256150279439	0.0176614555834943
Em0016g24a.t1.cds	0.832474099336906	5.90785161185819	20.3899710316286	0.00131433588596791	0.017671103239176
Em0024g344a.t1.cds	-1.13817262928238	5.24723882075649	20.3704314391976	0.00131854207094706	0.0177018259568742
Em0019g372a.t1.cds	3.65619033288744	0.970521903594193	20.368833427318	0.00131888679009371	0.0177018259568742
Em0001g1954a.t1.cds	1.30547570440458	4.07961226603985	20.3624588511197	0.00132026298880549	0.0177018259568742
Em0001g2446a.t1.cds	1.34944617490613	6.83410214461793	20.3597057841245	0.00132085788464708	0.0177018259568742
Em0016g154a.t1.cds	0.935935652414242	5.93509118894683	20.3405325462447	0.00132500998158281	0.0177432426379903
Em0002g1317a.t1.cds	1.79010541692969	2.52662506988506	20.2985066238312	0.00133416664390377	0.0178515556068213
Em0003g652a.t1.cds	-3.3274887670834	0.740299555407812	20.2929627261378	0.00133538029253075	0.0178535003590191
Em0003g503a.t1.cds	4.43962808025766	0.229778852150076	20.2832787947375	0.00133750348369237	0.0178675925015722
Em0017g574a.t1.cds	1.7030454138623	3.32282997919282	20.2664046805196	0.00134121293183127	0.0179028358760097
Em0021g516a.t1.cds	-2.13382140395891	1.70042578229416	20.2514055527227	0.00134452070763016	0.0179152617089735
Em0023g775a.t1.cds	1.6475704838479	2.91805438641086	20.2490242609907	0.00134504676886097	0.0179152617089735
Em0015g321a.t1.cds	-0.826791064762449	6.34970524399026	20.2476076915074	0.00134535982795367	0.0179152617089735
Em0016g359a.t1.cds	1.12259911028989	5.20744911945941	20.220332908375	0.00135140481492541	0.0179814309450903
Em0010g820a.t1.cds	6.64881227068497	0.449899150559055	24.9324455061576	0.00135368580921558	0.0179974520633339
Em0021g532a.t1.cds	0.883843540316333	9.64753096515023	20.204500858425	0.00135492886855117	0.0179996591822156
Em0003g812a.t1.cds	-0.878904902535214	5.58558609581879	20.1955056660582	0.00135693608556605	0.0180076011037891
Em0014g952a.t1.cds	2.10247539350615	2.84229557553711	20.1921681521053	0.00135768174908893	0.0180076011037891
Em0015g515a.t1.cds	2.07312076137711	3.05917424842856	20.1366838956538	0.00137015128512862	0.0181585791253525
Em0009g1235a.t1.cds	-2.36572173252211	3.84519353375885	20.1954621397681	0.00137266419484077	0.0181774675310451
Em0009g437a.t1.cds	-4.80096144839904	3.25734135193262	22.0720858031186	0.00138171069602689	0.018282778425971
Em0013g551a.t1.cds	-3.35382687444753	1.21923302856988	20.0714802330118	0.00138498365528714	0.018311587695537
Em0001g1808a.t1.cds	-1.51399493501353	2.68507379706704	20.0645118197237	0.00138658033577606	0.0183182059853672
Em0016g26a.t1.cds	1.30298333272265	4.84798927376885	20.0120035658233	0.00139868387332807	0.0184631585004288
Em0024g237a.t1.cds	2.93773011506031	1.04445991249339	20.007353379815	0.00139976195668043	0.0184631585004288
Em0002g1742a.t1.cds	3.48083254750908	1.08816842567995	20.0024050444248	0.0014009102719938	0.0184637322283599
Em0006g976a.t1.cds	-3.12892706425047	0.602773385447318	19.9940457991562	0.00140285272968636	0.0184657723854276
Em0008g586a.t1.cds	1.18128007805976	4.35173878985631	19.9922306716536	0.00140327494791126	0.0184657723854276
Em0012g529a.t1.cds	4.64749108889056	1.45750477569939	19.9853855854628	0.00140486857965839	0.0184721980356027
Em0020g64a.t1.cds	-1.51524227966669	8.86517151342431	19.9735219565582	0.0014076358145483	0.0184806843923634
Em0009g1213a.t1.cds	-1.75563466387542	3.35683888523652	19.9728375905016	0.00140779564756556	0.0184806843923634
Em0006g898a.t1.cds	-0.910239440876564	5.61946792591904	19.9684046406776	0.00140883149329051	0.0184806843923634
Em0013g986a.t1.cds	1.72762801912049	4.84171410916208	19.9456890575361	0.00141415400235478	0.0185141794118851
Em0008g674a.t1.cds	1.96966541060725	4.07212339167257	19.9448750255983	0.00141434519237027	0.0185141794118851
Em0008g1261a.t1.cds	1.50628312773264	3.07336875845244	19.9433288772264	0.00141470841963722	0.0185141794118851
Em0021g289a.t1.cds	-0.868494016447786	5.77478897342077	19.9225759584924	0.00141959477465323	0.0185635898857627
Em0018g1180a.t1.cds	-4.33356535642726	1.81332116689327	19.9044201151273	0.00142388648011434	0.0186051531318772
Em0016g517a.t1.cds	-0.869262768890838	7.57300507181742	19.8912304657837	0.00142701416684971	0.0186314537159315
Em0001g3064a.t1.cds	-2.9512995409585	2.41166817603354	19.8735632916643	0.00143121671949065	0.0186717360000997
Em0015g219a.t1.cds	-1.41193924501777	4.54235107027541	19.8578906008721	0.00143495744204375	0.0186956684662392
Em0005g48a.t1.cds	-2.04638411523191	2.31761741946986	19.8523171238265	0.00143629057232803	0.0186956684662392
Em0005g214a.t1.cds	-1.44864467037522	4.01055894237697	19.8518295365605	0.00143640727086232	0.0186956684662392
Em0003g389a.t1.cds	-0.83571669124546	6.54138235497817	19.8444900772936	0.00143816528192351	0.0187039830284091
Em0005g27a.t1.cds	1.96775983604544	4.87151712566787	20.015606301204	0.00144041933710256	0.0187187309188632
Em0004g1649a.t1.cds	-1.00737996556752	6.20219837876332	19.8128093299253	0.00144578382072671	0.0187738455415577
Em0018g1057a.t1.cds	-2.45421074965998	1.79777395216193	19.7983739481726	0.00144927149329658	0.0188045226676805
Em0023g382a.t1.cds	-2.20009299440324	6.97705769288881	21.344452451929	0.00145085462647661	0.0188104596723639
Em0012g676a.t1.cds	-0.945093424531016	6.32431489059951	19.7572085845692	0.00145927362831418	0.0189003445708304
Em0018g1050a.t1.cds	1.06585938929549	5.5700427311572	19.7540302999527	0.00146004935620764	0.0189003445708304
Em0006g677a.t1.cds	4.24966553497464	0.697829206498085	19.7439632061953	0.00146250975655162	0.0189175410615253
Em0001g3348a.t1.cds	3.65145216490336	1.19407304364323	19.7353126079431	0.00146462799411717	0.0189302885055578
Em0003g1866a.t1.cds	-0.922394717236767	5.93085563089113	19.7282623882118	0.00146635711348668	0.0189315735628076
Em0003g60a.t1.cds	1.86200432630368	3.42086740092359	19.7215182499051	0.00146801348795221	0.0189315735628076
Em0010g721a.t1.cds	2.51458672738804	2.37260291082858	19.7210610566383	0.0014681258579104	0.0189315735628076
Em0003g233a.t1.cds	2.90077087102117	0.836657719321152	19.7151028594517	0.00146959123352359	0.0189358586697349
Em0015g447a.t1.cds	1.5552520784366	2.99548299233821	19.6823020383192	0.00147769028574785	0.0190255470380725
Em0023g552a.t1.cds	-1.33698240493898	4.50348309499407	19.660481289014	0.00148310825842748	0.0190806044763972
Em0007g991a.t1.cds	2.25849159274457	3.13709437130263	19.648122382384	0.00148618762462004	0.019090325364703
Em0006g956a.t1.cds	1.27052246039609	5.25052887635365	19.6480482934982	0.00148620610816746	0.019090325364703
Em0019g195a.t1.cds	-1.66589786583591	5.64494755146491	19.6437024632718	0.00148729078655118	0.019090325364703
Em0021g290a.t1.cds	-0.886045973737579	4.96702522066242	19.6367901678235	0.00148901801478916	0.0190945901968446
Em0008g496a.t1.cds	1.3540610950708	4.60009562876018	19.6332315436305	0.00148990818673321	0.0190945901968446
Em0007g544a.t1.cds	2.29281207831472	1.56362366577036	19.597269558806	0.00149894031405065	0.0191956249259881
Em0014g64a.t1.cds	-1.08120452339718	4.55413038187014	19.587467590043	0.00150141369332948	0.019212577061962
Em0012g371a.t1.cds	4.39015853450538	0.195111366897209	19.5758385607544	0.00150435454483931	0.0192354806070042
Em0003g1221a.t1.cds	-0.899826804932291	8.20423179047029	19.5477297867844	0.00151149192265714	0.0193119671341331
Em0021g512a.t1.cds	-1.07600144159453	4.18483489774932	19.5397875336797	0.00151351607705504	0.0193230562870464
Em0001g1903a.t1.cds	1.51626049358453	3.0171892512887	19.5331991729978	0.00151519768200356	0.0193297585203386
Em0001g2687a.t1.cds	2.48892227169817	2.07875199167081	19.5269260364428	0.00151680094185947	0.0193354518233071
Em0020g339a.t1.cds	-1.14321116824987	4.36172441028601	19.5168058106324	0.00151939177494872	0.019353715962609
Em0020g703a.t1.cds	1.68909516310847	2.88682406288598	19.5012009542767	0.00152339726002698	0.0193899581184851
Em0005g191a.t1.cds	-3.42677298739504	1.90295593364536	19.4946871334992	0.00152507303896715	0.0193915058002949
Em0021g571a.t1.cds	1.63183810619735	4.7275840720536	19.491710675293	0.00152583952413761	0.0193915058002949
Em0015g1060a.t1.cds	2.04360340915642	3.25466303089478	19.4735860614731	0.0015305170259446	0.0194158613539842
Em0018g1175a.t1.cds	1.73356613260031	3.86909039332921	19.47310729412	0.00153064081986198	0.0194158613539842
Em0008g515a.t1.cds	-1.16843014525765	5.83381202269036	19.4707854801159	0.00153124133942982	0.0194158613539842
Em0009g1200a.t1.cds	-1.09723673285138	7.55206246793096	19.4565732429671	0.00153492347858363	0.0194477946733052
Em0010g65a.t1.cds	-0.945084349863944	5.46785924345294	19.4446628703077	0.00153801754216941	0.0194722342157084
Em0007g1524a.t1.cds	2.41818901061101	4.60646333159458	20.2421372643637	0.00154230123611534	0.0195022579870522
Em0017g91a.t1.cds	2.70704366097045	1.70866405260321	19.4266056945434	0.00154272289725245	0.0195022579870522
Em0003g1408a.t1.cds	1.51319459492813	5.82468882095308	19.3972414081526	0.00155041211470245	0.0195846464557123
Em0011g758a.t1.cds	2.47391865023443	3.65479051441485	19.4822090002111	0.00155362396839967	0.0196103955890448
Em0020g940a.t1.cds	-1.32241006487279	3.87120309520549	19.3786107452918	0.00155531484137427	0.0196106007969444
Em0018g91a.t1.cds	-1.93209540293442	7.88671798772897	20.1860438136793	0.00155606795928367	0.0196106007969444
Em0001g1189a.t1.cds	3.328541613389	2.01824358372341	19.3716154043855	0.00155716055873296	0.0196106007969444
Em0002g284a.t1.cds	3.11541118436885	1.48020990301331	19.3544883561624	0.00156169078032783	0.0196528436150894
Em0018g189a.t1.cds	1.01849805996833	5.42884240530552	19.3452553446493	0.0015641396252024	0.0196688498242156
Em0003g614a.t1.cds	2.25614850110584	3.0396161121425	19.3362550708494	0.00156653123851763	0.0196841128256441
Em0018g361a.t1.cds	1.73516869289316	2.94004788187208	19.3317163598231	0.00156773898230419	0.0196844882586533
Em0036g29a.t1.cds	-2.74245197412871	1.77573490016793	19.3203167910855	0.00157077738738187	0.0197078316050493
Em0020g1000a.t1.cds	-1.56201877588961	3.02547632102045	19.2994781173436	0.00157635019712142	0.0197629140992447
Em0003g649a.t1.cds	3.37196591018031	2.96272126988508	19.6610839246527	0.00157794852370876	0.0197681227347982
Em0003g1338a.t1.cds	-1.50324717948897	3.45083334030902	19.2848458990174	0.00158027761198058	0.0197824714991906
Em0014g147a.t1.cds	-2.22470069604221	5.53137034920112	20.5525537432711	0.00158288332538039	0.0198002590821535
Em0001g1698a.t1.cds	1.52583182572891	3.35449968421192	19.2610130192111	0.0015867000769246	0.0198324944783389
Em0018g683a.t1.cds	1.21354822985082	3.6771355140041	19.256818302756	0.00158783374892397	0.0198324944783389
Em0004g129a.t1.cds	0.821517349424924	7.18195812679615	19.2363787272694	0.00159337190413601	0.0198868045272002
Em0008g72a.t1.cds	4.00727760881246	2.22604062865041	19.2179862442735	0.00159837548904833	0.0199237080456986
Em0004g1012a.t1.cds	1.92970858265607	1.77036016530807	19.2167479398879	0.00159871304986129	0.0199237080456986
Em0013g271a.t1.cds	1.46684744563377	7.91423915430845	19.2087417378556	0.00160089762820739	0.0199360664400908
Em0001g91a.t1.cds	-1.11606327747122	6.22552700644684	19.1944814973442	0.00160479768848373	0.0199697535144751
Em0017g846a.t1.cds	1.44097458029512	3.2440273823759	19.1843698295347	0.00160757015157295	0.0199766889804096
Em0016g546a.t1.cds	0.973504117905674	5.29915974230646	19.1817118402166	0.0016082998979283	0.0199766889804096
Em0021g245a.t1.cds	1.10850012459341	4.79200215773899	19.1793776347072	0.00160894108231398	0.0199766889804096
Em0003g814a.t1.cds	-0.980754275732673	7.58492543834444	19.1676670678048	0.00161216256213021	0.0199923906193849
Em0019g883a.t1.cds	-1.02001924411059	4.71500412689184	19.1637830789519	0.00161323274743772	0.0199923906193849
Em0001g594a.t1.cds	-3.55174371230072	0.608600592041685	19.158614094685	0.00161465833794389	0.0199923906193849
Em0621g5a.t1.cds	-0.974728861246716	7.53736462719734	19.1552213391339	0.00161559488283195	0.0199923906193849
Em0020g643a.t1.cds	3.31895769158037	2.01350937478833	19.1530769924236	0.00161618715454697	0.0199923906193849
Em0004g1131a.t1.cds	2.46911157176344	2.8993158796326	19.1326419401095	0.00162184461732837	0.0200475349443726
Em0009g47a.t1.cds	1.56278689397521	4.76360918398812	19.119300816617	0.00162555111827121	0.0200784998437165
Em0016g520a.t1.cds	1.06307806495178	5.10623956679348	19.1088315100346	0.00162846697296629	0.020088770990877
Em0002g733a.t1.cds	2.71648747778271	2.19287387003235	19.1076846327774	0.00162878678151259	0.020088770990877
Em0004g380a.t1.cds	-1.60833448873204	3.24124181756441	19.083370938207	0.00163558470559544	0.0201577371680759
Em0019g828a.t1.cds	-0.829058120410264	6.80605944803954	19.058267933261	0.00164263955872263	0.0202297658845782
Em0001g1914a.t1.cds	4.33899749097113	0.159617711911053	19.0418543185727	0.00164727239585822	0.0202718823855542
Em0016g303a.t1.cds	-0.952449955961495	7.81590463200295	19.0329669023747	0.00164978755282489	0.020282713484535
Em0018g103a.t1.cds	-1.79909511706016	7.96222256590131	19.5659247511453	0.00165057984316465	0.020282713484535
Em0008g1026a.t1.cds	0.779931910220334	6.77855473617353	19.0230630917942	0.00165259585682353	0.0202925657305179
Em0006g1001a.t1.cds	1.12951929314191	5.56120883459511	19.0005304274629	0.0016590068667796	0.0203563309527318
Em0020g641a.t1.cds	1.26893311740499	4.0118525442378	18.992620621437	0.00166126454161135	0.0203690777838657
Em0008g1081a.t1.cds	-0.853368900685693	8.09682476629415	18.9853692813144	0.00166333755651916	0.0203795434344195
Em0005g1227a.t1.cds	1.65559964009813	3.48326498721842	18.9805465633798	0.00166471801869741	0.0203815146728726
Em0009g326a.t1.cds	3.75801658589579	0.721532376480422	18.9657545879298	0.00166896079736719	0.0203979168118391
Em0022g397a.t1.cds	0.878376750641255	5.64160139750254	18.9643451561002	0.00166936575032238	0.0203979168118391
Em0018g775a.t1.cds	2.06620378740248	3.00104375167775	18.9589774437131	0.0016709090771622	0.0203979168118391
Em0007g841a.t1.cds	2.2037140007946	2.68319288682378	18.9588701975107	0.00167093993031401	0.0203979168118391
Em0001g613a.t1.cds	4.4009883382201	0.193374075297779	18.9521223048753	0.0016728825938435	0.0204067254805201
Em0009g912a.t1.cds	-2.33695912060081	2.78039375912346	18.9462088243745	0.00167458729603081	0.0204126206354974
Em0011g874a.t1.cds	-0.913145577191864	7.69457276359998	18.9337227017362	0.00167819366582978	0.0204334271523911
Em0021g533a.t1.cds	0.97760796589681	7.80998402865743	18.9288501311802	0.00167960357383073	0.0204334271523911
Em0022g250a.t1.cds	-0.868222535218239	6.87643692381826	18.9276114026759	0.00167996223715806	0.0204334271523911
Em0016g304a.t1.cds	2.13197394390725	2.00626579558042	18.8999074311948	0.00168800808244169	0.0205163571445567
Em0009g613a.t1.cds	1.64086380945732	4.36936322651814	18.877080512287	0.00169467276802214	0.020582391932548
Em0015g648a.t1.cds	0.936577935117704	5.75035735589237	18.862766767771	0.00169886822644283	0.02061836296319
Em0004g972a.t1.cds	4.18043407237003	0.64768690345777	18.8560688432006	0.00170083577376259	0.0206272623012485
Em0003g1445a.t1.cds	-2.9138460241774	6.06564498458846	21.6317319512465	0.00170372364223905	0.0206449491932302
Em0023g706a.t1.cds	1.9764338795997	2.67441269421705	18.8408058859001	0.00170532970527975	0.0206449491932302
Em0024g450a.t1.cds	2.25179140897133	2.43161686616399	18.8323650330784	0.00170782118081069	0.0206449491932302
Em0022g371a.t1.cds	1.26978056726419	4.78944406303331	18.8271554041435	0.00170936111004507	0.0206449491932302
Em0115g1a.t1.cds	3.75513211958443	0.327762945077516	18.8225388508163	0.00171072714212924	0.0206449491932302
Em0005g1198a.t1.cds	1.99822519898446	2.31931058260725	18.8172555552913	0.00171229209217852	0.0206449491932302
Em0016g1002a.t1.cds	-0.904830073976592	5.14048890801164	18.8167490424816	0.00171244221636853	0.0206449491932302
Em0023g569a.t1.cds	1.78319061447373	3.79190315740498	18.8138486207018	0.00171330217424474	0.0206449491932302
Em0023g108a.t1.cds	-1.10978015265578	7.26195416651141	18.8134776906136	0.00171341219070191	0.0206449491932302
Em0022g331a.t1.cds	-1.10343481719325	3.93610991762706	18.806827162126	0.00171538617127001	0.0206538427192106
Em0018g55a.t1.cds	-1.01870986796077	5.2583673707582	18.7945577308299	0.00171903519461655	0.0206828770139897
Em0025g136a.t1.cds	2.98374001496325	1.06519413333123	18.7707847247531	0.00172613237966052	0.0207533268553141
Em0080g10a.t1.cds	2.6744000892698	1.5010608469328	18.7609577008879	0.00172907654541621	0.0207737794586597
Em0009g962a.t1.cds	-1.26044349452419	4.93636218236206	18.745932557257	0.00173358988174376	0.0207981457336143
Em0009g618a.t1.cds	1.49899134073988	4.33898160533539	18.7459200467084	0.00173359364569918	0.0207981457336143
Em0004g180a.t1.cds	-2.07302069402962	3.4517823834198	18.7338475871728	0.00173723043452879	0.020802698824237
Em0006g980a.t1.cds	2.12762463433718	3.33121427872319	18.7326495943639	0.0017375918318816	0.020802698824237
Em0011g312a.t1.cds	-3.2257058551516	1.46014494125517	18.7322662671615	0.00173770748914761	0.020802698824237
Em0023g340a.t1.cds	0.92535613313996	7.38403843501859	18.7178183672152	0.00174207353759072	0.0208369934270168
Em0005g583a.t1.cds	1.04641493971738	5.7952704477746	18.7145407369968	0.00174306586949315	0.0208369934270168
Em0017g171a.t1.cds	4.53636472885159	0.297833798235339	18.7038490205854	0.0017463076658155	0.0208608246684121
Em0550g1a.t1.cds	-2.4171532635826	2.80910064677815	18.6166054594667	0.0017730364299513	0.0211649891552473
Em0016g389a.t1.cds	-1.13339757664045	6.86742801352211	18.6121759671251	0.00177440671855487	0.021166227751955
Em0005g398a.t1.cds	0.801871019055661	6.41931921435568	18.5911054539066	0.0017809426686442	0.0212290398561925
Em0007g546a.t1.cds	5.89862444405533	3.63871381737009	21.2883845914411	0.00178711053184343	0.0212640244691464
Em0006g528a.t1.cds	1.88525462445022	2.8183663390378	18.5667643188225	0.00178852964439651	0.0212640244691464
Em0020g342a.t1.cds	-1.12309815124882	5.10402844888184	18.5654900661744	0.00178892790272957	0.0212640244691464
Em0007g807a.t1.cds	2.02860768033729	4.93718649148594	19.0239338855902	0.00178969143206873	0.0212640244691464
Em0020g241a.t1.cds	0.981173246062016	6.88163711014738	18.5599255071689	0.00179066832961196	0.0212640244691464
Em0011g442a.t1.cds	1.63550136643021	4.16760895188575	18.5475743626309	0.00179453876236084	0.0212640244691464
Em0007g1514a.t1.cds	3.29758488706477	2.20703914626179	18.5455953751243	0.00179515985597018	0.0212640244691464
Em0003g603a.t1.cds	4.48936650971787	0.264440982771337	18.5453597873796	0.00179523381121759	0.0212640244691464
Em0021g306a.t1.cds	-0.99868872205262	4.29037222501225	18.5415731364072	0.00179642301804913	0.0212640244691464
Em0024g339a.t1.cds	2.97692426907436	2.18691555354483	18.5410054076608	0.00179660139722563	0.0212640244691464
Em0001g3631a.t1.cds	-2.18256500320379	2.4236862385613	18.5301472285355	0.00180001716487502	0.0212893749889535
Em0003g1464a.t1.cds	-0.866978270812879	5.46472397714662	18.52272619776	0.0018023562192837	0.0213019640287618
Em0004g1562a.t1.cds	-2.77765699557594	4.24406266546971	19.7296353841801	0.00180792793620836	0.02135271496107
Em0360g4a.t1.cds	1.27856247982951	4.27407412085264	18.4963148275083	0.00181071094310868	0.0213534304205424
Em0005g71a.t1.cds	-0.958888471950535	4.56627719027119	18.493770959988	0.00181151813114025	0.0213534304205424
Em0023g487a.t1.cds	1.09603131185687	4.91627690890519	18.4928145978923	0.00181182170514176	0.0213534304205424
Em0023g374a.t1.cds	-1.10243025432731	5.83430983461594	18.4489298552031	0.00182581867402129	0.0215011342321427
Em0012g485a.t1.cds	1.17525095243435	5.0571748940799	18.4423072001249	0.0018279423664018	0.0215011342321427
Em0008g1087a.t1.cds	2.74889722755505	2.55416899699977	18.4406976828736	0.00182845894548559	0.0215011342321427
Em0001g1073a.t1.cds	2.0228892816165	2.41479309645554	18.4374540719014	0.00182950053124144	0.0215011342321427
Em0087g15a.t1.cds	-1.3812157658587	4.71146966046987	18.3981140569696	0.00184219101451054	0.021607691216226
Em0023g599a.t1.cds	-0.881214727432949	6.0177614809464	18.3978247732128	0.00184228472892992	0.021607691216226
Em0013g85a.t1.cds	-1.1627985460937	4.54704827779248	18.3973265441184	0.00184244614547164	0.021607691216226
Em0011g677a.t1.cds	-3.28724197211989	2.40336264514296	18.3917479348005	0.00184425468183582	0.0216137336906313
Em0002g1803a.t1.cds	0.937794067216394	5.85611125223906	18.3853787038023	0.00184632217207565	0.0216178812528462
Em0021g65a.t1.cds	-6.58204301392617	6.32616131286765	21.0532174761366	0.00184719569345766	0.0216178812528462
Em0019g471a.t1.cds	-1.47325707384779	3.44059416208736	18.3689363538815	0.0018516725059204	0.0216209766339567
Em0648g8a.t1.cds	-1.11049281496383	4.93872174358796	18.3687147736089	0.00185174473676126	0.0216209766339567
Em0012g330a.t1.cds	-1.09203058233997	5.38025437016309	18.3640670184443	0.00185326060448125	0.0216209766339567
Em0021g84a.t1.cds	-1.10264655944117	4.63357965552297	18.362495592459	0.00185377346733839	0.0216209766339567
Em0023g564a.t1.cds	-1.01490219602892	4.00571504807784	18.3587481986644	0.00185499719304575	0.0216209766339567
Em0012g994a.t1.cds	-0.85294165931523	5.45861367407012	18.3580581933015	0.00185522262404822	0.0216209766339567
Em0018g1177a.t1.cds	2.07053037157548	2.24420018340853	18.3539771361443	0.00185655662411369	0.0216214455067512
Em0005g373a.t1.cds	2.79877765571139	0.946942728038217	18.345991528727	0.00185917030575931	0.0216368065110373
Em0007g490a.t1.cds	2.43658972233804	4.39886208914838	19.058669291341	0.00186766738149457	0.0217205687401094
Em0003g655a.t1.cds	-1.2252353225061	4.65427804953342	18.3102395618269	0.00187092691944929	0.0217433453948793
Em0010g160a.t1.cds	0.92156880485538	6.61095755844302	18.2952408200817	0.00187588599995194	0.0217750142180563
Em0001g296a.t1.cds	-0.799005178861549	6.90470479462199	18.294118233142	0.00187625780720447	0.0217750142180563
Em0018g371a.t1.cds	4.53955155786049	0.298223409303326	18.2882934336927	0.00187818845440368	0.0217806538770693
Em0010g331a.t1.cds	3.42448196382344	1.03035961595652	18.2847915109777	0.00187935034051783	0.0217806538770693
Em0022g275a.t1.cds	1.46118233990338	4.91982591879278	18.2668616326809	0.00188531292740903	0.0218346151371169
Em0003g1839a.t1.cds	-0.876001165259824	6.09408731652904	18.2454830562764	0.00189245249018328	0.0218900694498183
Em0012g1034a.t1.cds	-0.742905893188276	7.83173647882139	18.2446814863404	0.00189272082066703	0.0218900694498183
Em0015g1066a.t1.cds	-4.79043056751324	1.15620460687185	18.2365838796591	0.0018954341418889	0.0218955108247844
Em0005g154a.t1.cds	-2.39748163543214	3.31029035765559	18.2333294711144	0.00189652595210949	0.0218955108247844
Em0007g267a.t1.cds	-0.963625112336243	6.95231237110456	18.231554334159	0.00189712180913642	0.0218955108247844
Em0002g283a.t1.cds	3.18999268173574	6.09561201631903	20.8278596438068	0.00190717383863827	0.0219860263793025
Em0003g1442a.t1.cds	1.3240328980547	3.95862286279688	18.1897784500308	0.00191121062433694	0.0219860263793025
Em0005g1341a.t1.cds	-0.847533987242471	7.46621024082068	18.1886067516903	0.00191160760857348	0.0219860263793025
Em0011g416a.t1.cds	1.51072950727717	4.19624879936636	18.1857818110148	0.00191256514201649	0.0219860263793025
Em0019g1006a.t1.cds	-0.843229081907601	6.54035324222872	18.1810728776492	0.00191416256538743	0.0219860263793025
Em0009g1206a.t1.cds	0.800205576899861	7.87332139199069	18.17521014884	0.00191615366288645	0.0219860263793025
Em0013g1008a.t1.cds	1.41474532381395	2.86442652780332	18.1746831350468	0.00191633277049703	0.0219860263793025
Em0004g59a.t1.cds	-0.819713082412135	5.94412517149165	18.1692087732059	0.00191819445805534	0.0219860263793025
Em0019g1044a.t1.cds	2.42646554901337	1.21420547831561	18.1675620558797	0.00191875489407787	0.0219860263793025
Em0011g85a.t1.cds	-0.834792155250051	6.8174390264967	18.1674673005255	0.00191878714873	0.0219860263793025
Em0022g703a.t1.cds	1.56670866826562	4.22283467103011	18.1647676799354	0.00191970637475726	0.0219860263793025
Em0013g298a.t1.cds	1.4785359107808	2.78539509660289	18.1617003205968	0.0019207514668371	0.0219860263793025
Em0006g1171a.t1.cds	-0.972262106143292	4.94797279504128	18.156884049032	0.00192239383478651	0.0219897643853198
Em0010g149a.t1.cds	-4.28080530676732	0.14589025348386	18.1410214648498	0.00192781513358622	0.0220366939209938
Em0001g2385a.t1.cds	1.63648810952174	3.70389920346418	18.1146801262032	0.00193685887089613	0.0221158175616719
Em0021g736a.t1.cds	2.35118501581631	1.52200761217554	18.1131559833249	0.0019373837308693	0.0221158175616719
Em0001g572a.t1.cds	-0.811191501599668	6.78277833622101	18.1017654145123	0.00194131171690283	0.0221455299746621
Em0012g363a.t1.cds	-0.975849875067303	5.66242186715084	18.0689764452704	0.00195267305699933	0.0222599400604181
Em0020g366a.t1.cds	1.09733088535647	4.61314299736418	18.0618940781467	0.00195513770321507	0.0222728434193117
Em0013g240a.t1.cds	-1.95230321267982	3.00655602195621	18.0565769483892	0.00195699053890032	0.0222787642275901
Em0001g1427a.t1.cds	1.87267731129464	2.76960990735736	18.0439779246598	0.00196138939799054	0.0223136416740762
Em0001g2192a.t1.cds	-3.13387483012481	3.47947205779115	18.747810286707	0.00196675694425074	0.0223594843893322
Em0023g303a.t1.cds	1.50472789021611	2.72031142438088	18.0190538962461	0.00197012693757817	0.0223714807319511
Em0008g1259a.t1.cds	-1.16578706743926	3.64088858106422	18.0180227370355	0.00197048944695022	0.0223714807319511
Em0008g315a.t1.cds	-4.27896293453707	0.146478003001755	18.0112947354138	0.001972856704116	0.0223831508752115
Em0021g163a.t1.cds	-1.30746382215177	3.70615327830439	18.0044494994014	0.00197526876243408	0.0223953131328347
Em0006g1336a.t1.cds	1.77892178735755	2.83321601794229	17.9852607040194	0.00198204947723114	0.0224569565176182
Em0007g915a.t1.cds	-1.12614836443095	4.2910243804831	17.9308920660504	0.00200141601653568	0.0226610192874961
Em0007g1488a.t1.cds	-1.93305486942461	5.03630394866224	18.3373349558272	0.00200650752858093	0.0227032862678703
Em0016g401a.t1.cds	-2.06607560962522	1.58264919750215	17.8981285679798	0.00201319784073365	0.0227635739609883
Em0002g725a.t1.cds	2.44022177681717	2.49849307019209	17.85954673599	0.00202718033979493	0.0228933124173243
Em0005g1427a.t1.cds	0.881283867811802	7.4929246972806	17.8589113914489	0.00202741158315222	0.0228933124173243
Em0017g207a.t1.cds	1.1386689638792	4.66201711341769	17.8413778526895	0.00203380586587655	0.0229500092035982
Em0001g1855a.t1.cds	-0.821831214676631	5.38642463665909	17.8348796141506	0.00203618193045704	0.0229613174236154
Em0021g376a.t1.cds	-0.836081668069383	6.52968118286061	17.8094350002005	0.00204551825607338	0.023051045917396
Em0020g422a.t1.cds	1.82931091880554	2.415255231694	17.7982228804356	0.00204964881917212	0.0230820290202186
Em0009g756a.t1.cds	2.43375102667996	1.89653556475806	17.7890185695606	0.00205304728971256	0.0230926848210422
Em0016g107a.t1.cds	2.40257043296313	2.54779050635024	17.7881762368469	0.0020533586431348	0.0230926848210422
Em0012g78a.t1.cds	-0.857638353769858	5.01343929460258	17.7808361358582	0.0020560742150094	0.0230991409355452
Em0007g155a.t1.cds	-0.969767294838533	6.00625665590543	17.7791541974258	0.00205669708664979	0.0230991409355452
Em0014g340a.t1.cds	-1.03664291005068	5.54943121023412	17.769835115355	0.00206015238214069	0.0231224087376327
Em0014g356a.t1.cds	-0.8962644806333	5.00859586173749	17.7629628967722	0.00206270496403913	0.0231355203751825
Em0412g1a.t1.cds	-1.00423946248106	4.4296295432616	17.7333092504832	0.00207376359098682	0.0232420922337138
Em0009g742a.t1.cds	4.31010498797913	0.747327904751926	17.7300374941933	0.00207498812905104	0.0232420922337138
Em0021g346a.t1.cds	2.6073509343094	1.20936395350043	17.7225868699841	0.00207777999953112	0.0232577758554348
Em0006g805a.t1.cds	2.14260694279699	3.34188484525095	17.7074710836773	0.00208345818789821	0.0232967575060498
Em0017g212a.t1.cds	-0.945034069863749	7.20276454430369	17.7054736779414	0.002084209917439	0.0232967575060498
Em0015g80a.t1.cds	-1.06643977344329	7.79411783448925	17.7021950758997	0.00208544454458177	0.0232967575060498
Em0018g495a.t1.cds	1.6973665066997	2.39492603423308	17.692937576864	0.00208893545920289	0.0233201665959911
Em0016g750a.t1.cds	1.07384018131356	4.17657911464459	17.6851116128193	0.00209189210310619	0.023323574292197
Em0004g200a.t1.cds	-1.95307288355089	1.92294306160817	17.6847417977298	0.00209203194494994	0.023323574292197
Em0016g688a.t1.cds	-0.888654975839421	6.50504333865252	17.6780498646839	0.00209456439823893	0.0233362401489127
Em0014g814a.t1.cds	-0.763651354103212	8.30493117335676	17.6698622999898	0.00209766792490298	0.0233552474090463
Em0014g701a.t1.cds	-1.10798238975122	7.11161319367653	17.6568069164984	0.00210262819933469	0.0233948884602406
Em0018g467a.t1.cds	3.58351161861476	0.592205976103244	17.6254739755318	0.00211459121921815	0.0234921062616455
Em0003g1860a.t1.cds	-0.750250108900008	6.25412679099826	17.6250965069695	0.00211473584210958	0.0234921062616455
Em0011g368a.t1.cds	2.52385845226818	1.15834165749756	17.6228865342669	0.00211558281018289	0.0234921062616455
Em0016g950a.t1.cds	-1.08044551498475	6.15176133540106	17.6003670624232	0.00212423693357773	0.0235725415896089
Em0011g673a.t1.cds	0.973290882155872	5.88556823697907	17.5949961051946	0.0021263073246102	0.0235779059453329
Em0024g307a.t1.cds	2.67857745109531	1.39369258101231	17.5917961283947	0.00212754201565115	0.0235779059453329
Em0192g1a.t1.cds	-1.1259563810819	3.80418951326528	17.586992278273	0.00212939718950094	0.0235828269257387
Em0009g641a.t1.cds	-0.763192741391557	5.74808075713986	17.5772045241127	0.00213318316619556	0.0235856123474739
Em0023g173a.t1.cds	1.36826567593577	4.29323397734545	17.5756315011233	0.00213379238700137	0.0235856123474739
Em0005g504a.t1.cds	1.75409816841071	5.59519832873639	17.8989942114381	0.00213388259151391	0.0235856123474739
Em0021g207a.t1.cds	-4.23731733168715	7.48283604141489	20.0428661672579	0.00213616746770092	0.0235913076244611
Em0022g337a.t1.cds	-4.2516796914648	4.66716318631495	20.03950176577	0.00213722114309682	0.0235913076244611
Em0009g604a.t1.cds	0.933515176833357	5.79874897910042	17.5538517024468	0.00214224934964736	0.0236312020668691
Em0019g1221a.t1.cds	1.08868093160167	6.35287551402797	17.5499625061642	0.00214376378960431	0.0236323090051895
Em0015g913a.t1.cds	-1.38334178446541	3.30811430572913	17.532576030175	0.00215054997596001	0.0236883238654462
Em0068g16a.t1.cds	1.82966725063223	2.03896966848325	17.5296874297983	0.00215167996815147	0.0236883238654462
Em0015g986a.t1.cds	-0.853568190391188	6.36090674367642	17.5197450668587	0.00215557485031532	0.023715580578321
Em0021g355a.t1.cds	4.01740147391665	3.2420872487519	18.781949264978	0.00215720094126342	0.0237178566647331
Em0001g2445a.t1.cds	1.2255542093563	10.6057306283377	17.4842544222484	0.00216954832847863	0.023837930089109
Em0010g122a.t1.cds	1.35113820145282	4.75183870854042	17.480573235192	0.00217100399679427	0.0238382515075072
Em0002g1413a.t1.cds	-2.17682648173132	1.73710125089335	17.4622657255303	0.0021782610957101	0.0239022320627099
Em0003g1396a.t1.cds	2.19219573001814	3.57276048289445	17.4577868345345	0.00218004102080611	0.0239060666271074
Em0020g992a.t1.cds	0.961141342374313	4.73829039607	17.4538388234528	0.00218161144040182	0.0239076002570461
Em0020g801a.t1.cds	2.34042056683258	2.39024571705249	17.4420942224679	0.0021862912931369	0.0239431848564245
Em0016g949a.t1.cds	-1.44097262960326	4.07904894760861	17.438073008063	0.00218789642692975	0.0239450720935494
Em0011g603a.t1.cds	-3.96230623594958	2.90720335615904	18.2639023513808	0.00219610169518916	0.0240186363461355
Em0001g1913a.t1.cds	2.20143347113984	2.00631427843147	17.4141073310763	0.00219749251874349	0.0240186363461355
Em0004g1352a.t1.cds	-1.08541664596636	4.72146213959921	17.4030832469009	0.00220192386528705	0.0240513409390047
Em0013g952a.t1.cds	1.28604507911692	3.1397292189943	17.3799409566229	0.00221126178939024	0.0241375617402284
Em0024g158a.t1.cds	0.938223134201796	4.79421001619704	17.3570633895404	0.00222054030605923	0.024223021928761
Em0013g427a.t1.cds	0.933277133297818	5.19087128345258	17.3461680128242	0.00222497582579098	0.0242433363246687
Em0021g842a.t1.cds	-3.19391650389117	1.0931526565418	17.3453633092742	0.00222530384885363	0.0242433363246687
Em0015g280a.t1.cds	-0.938465599557141	4.21973763981294	17.3295134605214	0.00223177676847868	0.0242980152148637
Em0009g589a.t1.cds	-4.08389248251448	2.47286035868605	17.7099136829811	0.00224399303736525	0.0244151117450834
Em0002g580a.t1.cds	1.15147930903425	5.54307558185729	17.2907144376299	0.00224771885062607	0.0244316550772597
Em0009g1104a.t1.cds	-2.67102659116595	1.63146747062287	17.2889736079205	0.0022484373808536	0.0244316550772597
Em0003g912a.t1.cds	-3.02095197297817	0.963784365899784	17.2803285575296	0.00225200978273441	0.0244545727674188
Em0015g322a.t1.cds	-1.87789368705806	3.59749513460376	17.2756377483244	0.00225395106075964	0.0244597598229969
Em0014g373a.t1.cds	-1.02697432403541	7.29122698769392	17.271940212296	0.00225548271093831	0.0244604977710584
Em0005g1183a.t1.cds	0.785642108840538	5.85936253505957	17.2658557802013	0.00225800585585804	0.0244691036210856
Em0001g1295a.t1.cds	-2.99526776652683	2.57926504241201	17.2629680257732	0.00225920457679123	0.0244691036210856
Em0019g936a.t1.cds	-1.7160844347745	2.87917541094234	17.2525412319636	0.00226353924100572	0.0244758212560891
Em0012g1052a.t1.cds	-0.96998703259096	6.56621812622737	17.2514180118884	0.00226400679372175	0.0244758212560891
Em0021g332a.t1.cds	1.37567602973833	3.24593579582399	17.2509095015831	0.00226421850538019	0.0244758212560891
Em0009g977a.t1.cds	1.27738477443675	5.30917027925631	17.2438889042961	0.00226714390378348	0.0244916024046733
Em0006g879a.t1.cds	1.55198596951819	2.93168628731549	17.2350363566716	0.00227083921334473	0.0245156750215873
Em0010g872a.t1.cds	-1.10981825021038	3.96651314428789	17.230469332811	0.00227274848737779	0.0245204472053309
Em0020g824a.t1.cds	1.47822307473804	3.60948516058087	17.2269201185937	0.00227423360860749	0.024520640043257
Em0019g705a.t1.cds	-1.6167688618819	4.17315479328951	17.19577366249	0.00228731721415802	0.0246191991561739
Em0010g179a.t1.cds	-0.819812096037026	5.78141440397963	17.1940674418439	0.00228803658438591	0.0246191991561739
Em0008g1123a.t1.cds	-0.851856180272453	5.27191624280075	17.1902974827584	0.00228962703664892	0.0246191991561739
Em0001g3769a.t1.cds	-3.68702240520164	1.49022094849316	17.1896988831625	0.00228987969473471	0.0246191991561739
Em0007g345a.t1.cds	3.93026125540065	0.452899059322142	17.1822197215785	0.00229303937604214	0.0246191991561739
Em0004g986a.t1.cds	-1.12497005911679	6.41532747466951	17.1819971318027	0.00229313349362854	0.0246191991561739
Em0010g6a.t1.cds	-2.91641027327374	1.82243096023655	17.1798432476761	0.00229404446287202	0.0246191991561739
Em0016g1096a.t1.cds	-0.992301872249198	4.19870074604876	17.1772073342372	0.00229515990218519	0.0246191991561739
Em0004g946a.t1.cds	2.92487454285194	1.19759881737234	17.1725193766674	0.0022971453361598	0.024624690736307
Em0015g1079a.t1.cds	2.86964173825204	1.16231699855922	17.1675699872413	0.00229924375994769	0.0246313857155422
Em0019g593a.t1.cds	-2.41625060829241	2.83821180947535	17.1299372642787	0.00231527568140639	0.0247839078688809
Em0010g129a.t1.cds	-0.795356166139645	5.6897490248176	17.1271999381675	0.00231644710933413	0.0247839078688809
Em0001g1030a.t1.cds	-1.04251722797379	5.03597342371263	17.1079145713849	0.00232472068077548	0.0248565144063467
Em0009g99a.t1.cds	0.923509381790789	4.84696416308451	17.0923597329972	0.00233142003926547	0.0249122069668827
Em0019g100a.t1.cds	-1.79746465582336	2.59264722784338	17.0840316619271	0.00233501653763426	0.0249231451708268
Em0009g521a.t1.cds	1.22840864626928	4.43838086153659	17.0830836646287	0.00233542636055019	0.0249231451708268
Em0001g3399a.t1.cds	3.88549632061315	7.30768753150996	19.4278743166025	0.00234012848765517	0.0249456979052662
Em0006g817a.t1.cds	-3.04626720627653	0.983027867404412	17.0713063845274	0.00234052503084355	0.0249456979052662
Em0023g779a.t1.cds	1.07769742179187	6.70440749780501	17.059584153278	0.00234561332769456	0.0249839961328435
Em0021g392a.t1.cds	1.28120127648533	6.38548519926029	17.0301607125946	0.00235844465793399	0.0251046669575751
Em0012g608a.t1.cds	4.27274494758114	1.96279485372955	17.1018954808074	0.00236268907079419	0.0251192494563988
Em0011g32a.t1.cds	-1.48481326976765	4.27951182406212	17.0201704782731	0.00236282073632473	0.0251192494563988
Em0020g545a.t1.cds	2.0337550213104	3.69992666304894	17.0115463840265	0.00236660634641538	0.0251414933940537
Em0015g1265a.t1.cds	-0.713070385221984	6.57694766898358	17.0058692237461	0.00236910240732494	0.0251414933940537
Em0003g1658a.t1.cds	-2.18914050246294	1.86946890925308	17.003912896517	0.00236996328234874	0.0251414933940537
Em0024g233a.t1.cds	-0.915526764003085	5.05942048697191	17.0017155209409	0.00237093068388156	0.0251414933940537
Em0003g1689a.t1.cds	1.52839151206686	3.76026820109916	16.9972121435414	0.00237291481220339	0.0251465772615999
Em0006g878a.t1.cds	-0.996139278872457	4.30087219226552	16.9912134641413	0.00237556089044625	0.0251586651464751
Em0017g407a.t1.cds	3.98218240250436	0.907523733425897	16.9821447548403	0.0023795680117563	0.0251851428831357
Em0015g770a.t1.cds	-3.23270862057286	1.60870435702703	16.9677577500352	0.00238594197930832	0.0252271861570826
Em0005g653a.t1.cds	2.61857062449102	1.72838551684508	16.966366540148	0.0023865594371917	0.0252271861570826
Em0004g336a.t1.cds	-0.90317223555652	4.76791157787268	16.9597046565031	0.00238951886434155	0.0252275999451333
Em0002g1272a.t1.cds	1.31360151530761	3.95038305023417	16.9594823825521	0.00238961768269184	0.0252275999451333
Em0021g758a.t1.cds	-0.893795799316128	6.77164964975542	16.9315255365147	0.00240208646423094	0.025327508882729
Em0002g749a.t1.cds	1.40985095308372	4.69984580131247	16.9314676825267	0.00240211234915782	0.025327508882729
Em0016g889a.t1.cds	-1.24369580220146	3.50260261594087	16.9280392939128	0.00240364687892708	0.0253277091050627
Em0007g1013a.t1.cds	2.57324997589482	2.3199243844693	16.9168799846137	0.00240864999943611	0.0253644352807664
Em0022g244a.t1.cds	-1.78426946709522	2.20806881117641	16.9082459048245	0.00241252966737454	0.0253756453656452
Em0008g242a.t1.cds	3.37023305829897	0.744431996864315	16.9051694084096	0.00241391390872432	0.0253756453656452
Em0193g2a.t1.cds	1.22705948746647	4.15826714912023	16.9043788837244	0.00241426975415126	0.0253756453656452
Em0021g361a.t1.cds	2.92502861602756	3.51474030311124	17.5342810169391	0.00241995870385503	0.0254145668510579
Em0013g704a.t1.cds	1.11790818465698	3.62865310888923	16.8894224432702	0.00242101426680733	0.0254145668510579
Em0023g566a.t1.cds	1.25438631652886	3.57028903455217	16.8549914276465	0.00243662808173626	0.0255624158832244
Em0011g1013a.t1.cds	1.30027676273758	4.4004188252412	16.8457971490782	0.0024408182291019	0.0255802599141923
Em0006g599a.t1.cds	-1.93634800951431	3.86695017359525	16.8425436180538	0.00244230307497401	0.0255802599141923
Em0002g958a.t1.cds	3.72518651036764	1.26861108265477	16.8411904781139	0.00244292094441425	0.0255802599141923
Em0022g307a.t1.cds	2.61187785740786	2.30445908711092	16.819612148222	0.00245279977579307	0.0256633718354008
Em0019g1226a.t1.cds	-1.58807098331913	4.63412989638924	16.8139581888192	0.00245539626432113	0.0256633718354008
Em0016g74a.t1.cds	-1.02913443033285	4.71646745665504	16.8138085498372	0.00245546502900945	0.0256633718354008
Em0012g497a.t1.cds	1.27547908073279	4.93676223540333	16.80913891275	0.00245761207958949	0.0256697581713122
Em0012g71a.t1.cds	-0.741872845161752	5.96169307193569	16.8046826077107	0.00245966317347145	0.0256703860912907
Em0011g320a.t1.cds	-1.20878289067195	8.16507473706356	16.8023355492444	0.00246074428663522	0.0256703860912907
Em0021g343a.t1.cds	-0.854618126144033	5.15012541749551	16.7699996298523	0.00247569804927257	0.0258071975478446
Em0019g718a.t1.cds	1.0881365026567	5.71335302939818	16.7673088174085	0.00247694739508992	0.0258071975478446
Em0023g117a.t1.cds	-0.766309052203477	6.49923434250498	16.7134544839835	0.0025021141277985	0.0260531659213511
Em0015g1083a.t1.cds	1.07342354213142	6.60657590895123	16.698159499138	0.00250931832135116	0.0260988920289818
Em0003g457a.t1.cds	-1.003690974281	5.77252061028952	16.6975011554014	0.0025096289786126	0.0260988920289818
Em0010g752a.t1.cds	-0.774387337320849	6.64680907382282	16.6926148927881	0.00251193615719545	0.0261066399620959
Em0001g2217a.t1.cds	1.22113221596051	3.35604290788506	16.6828625873597	0.00251654869036426	0.0261251773034999
Em0016g368a.t1.cds	1.99470667076258	3.77210514015	16.6822340851336	0.00251684630556694	0.0261251773034999
Em0021g630a.t1.cds	2.31337061537782	1.40778847970051	16.6619072469149	0.00252649483073434	0.0262090512794738
Em0010g739a.t1.cds	1.87468628988908	2.7759684739172	16.6407033091248	0.0025366077094436	0.0262976352606833
Em0003g247a.t1.cds	2.42857596899997	1.49225733527709	16.6368916294517	0.00253843085000918	0.0263002209332632
Em0012g486a.t1.cds	2.10303303868662	1.72300363268854	16.6250916171102	0.00254408496020107	0.0263343251791629
Em0002g1273a.t1.cds	3.60867463518877	0.22728165111608	16.6234473362285	0.00254487405243825	0.0263343251791629
Em0001g2108a.t1.cds	2.69972941299376	0.694236249733149	16.6079405048314	0.00255233047029954	0.0263831980831369
Em0003g1694a.t1.cds	1.41753459831498	3.20427452247601	16.6070605601292	0.00255275438609577	0.0263831980831369
Em0017g204a.t1.cds	3.91292713108493	1.61834319938322	16.6016981055698	0.00255533961675393	0.0263907313624704
Em0020g849a.t1.cds	0.901115895577883	6.81028793329884	16.5935754873613	0.00255926159010172	0.0263907313624704
Em0003g1487a.t1.cds	3.65854972034474	1.44438347336132	16.5920871943412	0.00255998100040614	0.0263907313624704
Em0360g3a.t1.cds	-3.87683401890924	6.08511053953459	18.8312331411571	0.00256193005297818	0.0263907313624704
Em0016g893a.t1.cds	1.14818103408811	3.59927518469578	16.5866145708175	0.00256262847190999	0.0263907313624704
Em0022g911a.t1.cds	-2.27176956214231	2.05160370932629	16.5859335214696	0.00256295817384451	0.0263907313624704
Em0009g987a.t1.cds	-0.818377138159806	5.67936121780634	16.5695318386981	0.00257091398921873	0.0264563513471819
Em0014g513a.t1.cds	-1.13282940091158	6.06158411953271	16.5619877012986	0.00257458344740564	0.0264748707958751
Em0018g954a.t1.cds	-2.3009808032443	2.67512827313584	16.5593211155631	0.00257588199581696	0.0264748707958751
Em0003g634a.t1.cds	3.18485028929066	1.22864661899367	16.5485096159502	0.0025811550521104	0.0265127616661764
Em0004g1528a.t1.cds	2.67864721398634	0.859335445606367	16.5444148784625	0.00258315559462494	0.0265170124676732
Em0002g751a.t1.cds	-1.18759327956856	8.30978860703403	16.5354575967781	0.00258753838661987	0.0265456976778338
Em0015g235a.t1.cds	-1.69328049681893	4.74926649568185	16.5168040516024	0.00259669464277651	0.0266232888773503
Em0017g390a.t1.cds	-2.44146596705132	1.71511008277134	16.5106714831904	0.00259971347896724	0.0266378980137955
Em0015g169a.t1.cds	-0.78118106546737	7.13021881951243	16.4945938652441	0.00260764819930234	0.0267028288644245
Em0015g1032a.t1.cds	-0.993669605621995	4.74408228050345	16.487269155664	0.00261127290616779	0.0267168018613723
Em0018g704a.t1.cds	1.50955017873205	2.98695487472865	16.4840097045288	0.00261288785033457	0.0267168018613723
Em0005g201a.t1.cds	-2.3065949103431	3.12683392417511	16.4821522400254	0.00261380870292866	0.0267168018613723
Em0007g639a.t1.cds	1.15616239021835	4.62023306195734	16.4761944764964	0.00261676497772668	0.0267306701147728
Em0012g620a.t1.cds	1.55686735779589	3.10180917927505	16.4595467399178	0.002625047277906	0.0267988943850734
Em0012g59a.t1.cds	2.59484357706151	1.81964523254127	16.4560727457493	0.00262677962282421	0.0268002082152858
Em0006g1330a.t1.cds	-3.51699751838121	0.888192758131903	16.4507153970564	0.00262945385155377	0.0268111243240797
Em0018g149a.t1.cds	-1.04479377760446	4.6337170136299	16.4461467801712	0.00263173698739092	0.0268180417885836
Em0019g159a.t1.cds	0.92709374992273	5.50250910545563	16.4389578257442	0.00263533450772842	0.0268383365589015
Em0021g657a.t1.cds	1.05740354901611	7.39065565670024	16.4288100063911	0.00264042290784824	0.0268737805334713
Em0021g1008a.t1.cds	1.29886578170038	7.11955124212413	16.4133416005128	0.00264820222880669	0.0269365524332425
Em0019g74a.t1.cds	1.25597624205766	3.48142358780476	16.4079894613155	0.00265090040445131	0.0269475958389235
Em0019g874a.t1.cds	-1.31689014968343	3.41511853231665	16.4023297245412	0.00265375729073164	0.0269568461407909
Em0001g2079a.t1.cds	3.1421638076467	0.815718978531834	16.3997980516052	0.00265503642578637	0.0269568461407909
Em0022g566a.t1.cds	2.37240661092346	2.7506816447879	16.3915603819651	0.00265920372955053	0.0269753135576618
Em0011g643a.t1.cds	1.13046308101575	3.40610407037297	16.3898231622692	0.00266008357725148	0.0269753135576618
Em0019g436a.t1.cds	-3.6101329707706	0.25803370852367	16.3824704172021	0.00266381144008534	0.0269909911572215
Em0023g459a.t1.cds	3.1677869818597	2.39255532097938	16.3804050990243	0.00266485970616416	0.0269909911572215
Em0001g3103a.t1.cds	0.836009416447685	5.06132064430205	16.3704758885844	0.00266990635931329	0.0270253511729943
Em0009g978a.t1.cds	1.26638035169388	4.35472739331413	16.3673719468504	0.00267148636535344	0.0270253511729943
Em0005g179a.t1.cds	-1.06160264038257	6.01787363741362	16.358655143403	0.00267592958868758	0.0270491892022206
Em0021g782a.t1.cds	-2.37669358810122	1.66106706034419	16.3564013516128	0.00267707987915706	0.0270491892022206
Em0018g863a.t1.cds	-1.98654387632358	2.18706876254528	16.3395690143043	0.00268568983100514	0.0271197875865606
Em0013g166a.t1.cds	0.876784785401066	5.78548452419971	16.3323190649023	0.00268940865555651	0.027134058944093
Em0005g1177a.t1.cds	1.33267697303898	4.53628786412861	16.3297590237565	0.00269072331294408	0.027134058944093
Em0002g849a.t1.cds	-2.15551439683103	3.49209240875908	16.3273249372844	0.0026919740144391	0.027134058944093
Em0013g242a.t1.cds	1.9398190566214	2.24541706476496	16.3202638080196	0.00269560622589005	0.0271542924937158
Em0002g446a.t1.cds	1.17826458256557	4.37578072654524	16.3108104611996	0.00270047832760883	0.0271869842234932
Em0005g1368a.t1.cds	2.00040100235363	2.39019914631739	16.3013505342607	0.00270536455581322	0.0272197787217041
Em0011g43a.t1.cds	1.07679467973476	4.91101841432887	16.2915637036798	0.00271043096754887	0.0272453471599551
Em0013g92a.t1.cds	-0.753471737448332	6.2853207105621	16.2901449770532	0.0027111663671018	0.0272453471599551
Em0004g214a.t1.cds	-0.988863874520024	3.99600579185735	16.2690228027595	0.00272214386645245	0.027339223735669
Em0002g220a.t1.cds	3.97777372263449	1.68674184807373	16.2626125372295	0.0027254860714784	0.0273563502862144
Em0003g817a.t1.cds	-1.04774491743333	4.10694374265577	16.2531398795118	0.002730434106671	0.0273895647002916
Em0019g187a.t1.cds	0.910326437420306	6.56653455646121	16.2446159458802	0.00273489592700311	0.0274178648662723
Em0022g751a.t1.cds	-3.53748094874555	0.89989382833164	16.2318620024879	0.0027415885178625	0.0274684816010301
Em0021g769a.t1.cds	-1.11288958195055	5.96021560533143	16.2157790713272	0.0027500564308278	0.027536814303172
Em0023g559a.t1.cds	-0.767693078986995	6.03977501067318	16.1892151339766	0.00276411259638076	0.0276609878507277
Em0018g33a.t1.cds	1.0081317610618	6.26272986176193	16.1813691093581	0.00276828099985003	0.0276861233210615
Em0022g62a.t1.cds	-0.904041840007359	6.33826538432779	16.1694016252129	0.00277465378404914	0.0277332619850653
Em0014g34a.t1.cds	-0.796103844465108	5.87628656815506	16.1584082438176	0.00278052359548261	0.0277624989527988
Em0004g1057a.t1.cds	0.828440792973178	6.50494588137724	16.1577017400789	0.0027809013431657	0.0277624989527988
Em0012g683a.t1.cds	3.70536967002186	0.293956234820086	16.1514568252609	0.00278424304175094	0.0277768762439782
Em0008g673a.t1.cds	0.938625603028898	6.86813515313919	16.1473935555613	0.00278641995176561	0.0277768762439782
Em0002g1813a.t1.cds	-0.78637097920743	6.08769329230941	16.145700252302	0.0027873277561723	0.0277768762439782
Em0008g1203a.t1.cds	-3.67693436036192	1.01258439161711	16.125891888416	0.00279797409567933	0.0278644698338592
Em0022g539a.t1.cds	-0.725658035402643	6.44505895091046	16.1231490472376	0.0027994521811303	0.0278644698338592
Em0016g982a.t1.cds	-1.11464536585839	4.37737285379309	16.10662037215	0.00280837944543329	0.0279268407877317
Em0022g185a.t1.cds	-1.65585877830366	2.36272715128663	16.1028874314057	0.00281040043065533	0.0279268407877317
Em0022g132a.t1.cds	-0.95263638109389	6.1723882179252	16.1022760761002	0.00281073158239378	0.0279268407877317
Em0007g582a.t1.cds	1.71331644724714	4.1423450097556	16.0986168527736	0.00281271466076094	0.0279299390437533
Em0003g733a.t1.cds	-1.18166282840517	4.90595800876032	16.0953967073993	0.00281446119454617	0.0279306861539523
Em0017g945a.t1.cds	-1.38009896775922	9.42406285695133	16.0858587559476	0.00281964211554498	0.0279654949762539
Em0010g76a.t1.cds	-1.1738611092172	4.35413945756461	16.0786890710606	0.00282354426325573	0.0279875870270046
Em0001g3376a.t1.cds	-0.83323757805712	6.04731064058607	16.0722716134585	0.00282704258363677	0.0279880383958768
Em0016g879a.t1.cds	-0.869255684345396	5.58853794221542	16.0713673881903	0.00282753592400533	0.0279880383958768
Em0021g420a.t1.cds	1.1969068528488	4.45939654510338	16.0667156571162	0.00283007554024324	0.0279880383958768
Em0004g697a.t1.cds	-3.65466149107263	1.45745081609251	16.0663254358831	0.002830288708056	0.0279880383958768
Em0023g481a.t1.cds	-1.00965845834523	4.71775988483957	16.0497372291383	0.00283936852324835	0.0280612222120203
Em0003g1427a.t1.cds	-1.44090957124013	3.14075444124569	16.0339572920685	0.00284803885297778	0.0281248476740275
Em0014g51a.t1.cds	-0.790765202618785	5.47034291146551	16.0318987894513	0.0028491722781312	0.0281248476740275
Em0001g1415a.t1.cds	-0.730132247992161	5.83783966385215	16.0190959569602	0.0028562339446359	0.0281779112649086
Em0013g518a.t1.cds	3.57853229986609	0.589893821810176	16.0156745034623	0.00285812472490227	0.0281799294410424
Em0023g894a.t1.cds	3.67640593738373	2.0629017954362	15.9893442427648	0.00287272658460854	0.0283024523792158
Em0015g1045a.t1.cds	-1.05032702728373	5.63854420043539	15.9850411216501	0.00287512157441158	0.0283024523792158
Em0010g858a.t1.cds	-1.18213287095038	5.60097049310162	15.984124363369	0.00287563212900362	0.0283024523792158
Em0009g923a.t1.cds	-1.07899304970459	3.57502179135652	15.9692279821807	0.0028839436063747	0.0283675488815386
Em0020g891a.t1.cds	1.29263743750712	4.42190571117155	15.955400030062	0.0028916851406905	0.0284269659242468
Em0005g1617a.t1.cds	0.899518824705087	5.54537931204292	15.9463010703772	0.00289679296735459	0.0284604374311758
Em0022g90a.t1.cds	-2.42375761269595	4.45394822421744	16.8874668834394	0.00290371062734827	0.0285089293965147
Em0014g848a.t1.cds	1.81005104890416	2.11363045873561	15.9314730783162	0.00290514042378318	0.0285089293965147
Em0018g951a.t1.cds	-2.11349856802046	4.42772407456171	16.3408434856643	0.0029136073393974	0.0285752381784092
Em0003g377a.t1.cds	-0.794222369763428	6.76472886455551	15.9064095110583	0.00291931671627241	0.0286144404471229
Em0022g815a.t1.cds	2.4874556135004	2.69819632332129	15.8941090377198	0.00292630483646304	0.0286661233452347
Em0001g816a.t1.cds	3.80996868766803	1.08916361130799	15.8764770399453	0.00293635744895578	0.028744432661193
Em0009g1100a.t1.cds	-3.44177306522027	1.63615026608126	15.8725694289327	0.00293859100188007	0.028744432661193
Em0015g241a.t1.cds	-2.74201020971692	1.35599430371788	15.8710521924658	0.00293945879715048	0.028744432661193
Em0017g356a.t1.cds	0.693509766779509	6.19162675648255	15.8540010321738	0.00294923283118681	0.0288230968576679
Em0017g640a.t1.cds	1.86546089434614	2.90029273373636	15.8510080679211	0.00295095253251974	0.0288230968576679
Em0021g539a.t1.cds	1.61532663606169	2.15836799163875	15.8281835547944	0.00296410730806166	0.0289346736754244
Em0018g385a.t1.cds	-1.28032341805505	5.21324986995911	15.8229849178269	0.00296711348863615	0.0289391467748461
Em0003g50a.t1.cds	-2.4423677571678	1.13502281863605	15.8214033008873	0.00296802881594581	0.0289391467748461
Em0016g273a.t1.cds	-0.717304960957893	7.37212481505357	15.816048770443	0.00297113019032314	0.0289524943094346
Em0016g912a.t1.cds	0.925305455805235	6.84106976244133	15.8074680237132	0.00297610843989619	0.0289688178101884
Em0007g578a.t1.cds	-2.02470998468329	1.62597289102087	15.8071861411215	0.00297627215055609	0.0289688178101884
Em0023g186a.t1.cds	-0.726958213520478	6.48441135496005	15.7908689343934	0.00298576750971743	0.0290313099065036
Em0007g715a.t1.cds	3.8367983261819	0.392527839549429	15.7901839402427	0.00298616692970798	0.0290313099065036
Em0013g588a.t1.cds	2.38841969140056	6.5632763354097	17.8464484914612	0.00298913381376738	0.0290392843955753
Em0017g176a.t1.cds	1.21246438631868	5.64277615484022	15.7767022542276	0.00299404135572234	0.0290392843955753
Em0008g163a.t1.cds	2.56975497944856	0.923437171904921	15.776317506586	0.00299426645116485	0.0290392843955753
Em0017g51a.t1.cds	-1.09921985424936	6.02787008734474	15.7758855965434	0.00299451916337624	0.0290392843955753
Em0055g7a.t1.cds	-1.37899823037191	6.34332773376342	15.7716488410529	0.00299699948246487	0.0290392843955753
Em0013g596a.t1.cds	0.948888873761371	5.62791584199523	15.7709429549329	0.00299741297165914	0.0290392843955753
Em0022g507a.t1.cds	1.0416751627734	3.73462532546009	15.7678395232637	0.00299923170307522	0.0290400696534143
Em0010g567a.t1.cds	1.02369697358139	4.50956913331698	15.7558287472618	0.00300628315910235	0.0290914905355637
Em0005g208a.t1.cds	-1.34579244194258	4.4875805628531	15.7512227333177	0.00300899267671942	0.0291008597299392
Em0003g111a.t1.cds	-1.39838401158827	3.85357858363648	15.7386623083459	0.00301639655236678	0.0291555923557858
Em0013g831a.t1.cds	-0.821203067563648	4.71902747876966	15.7302848341276	0.00302134707640633	0.0291865620467645
Em0015g125a.t1.cds	-1.01570734441384	3.88802673695909	15.7144360509675	0.00303073973148666	0.0292603826647054
Em0012g312a.t1.cds	-1.56629998642456	4.68266342868731	15.7001909325857	0.00303921234277272	0.0293252058622122
Em0005g267a.t1.cds	2.48571111948581	1.24856968977937	15.6972527425626	0.00304096348487397	0.0293252058622122
Em0014g719a.t1.cds	-0.930952328046144	4.74291040377737	15.6907888522772	0.00304482024767689	0.0293454648092135
Em0023g79a.t1.cds	1.16664958134035	5.29692249357298	15.6750769482187	0.00305421981808004	0.0294049927050357
Em0002g517a.t1.cds	3.02955206104427	1.85521938301444	15.6745832257389	0.00305451575729667	0.0294049927050357
Em0006g574a.t1.cds	2.56626740051191	4.06296183514914	16.5388643276686	0.00306379167757982	0.0294703256156179
Em0001g3447a.t1.cds	1.07293142401597	4.47371375203284	15.6541401523449	0.00306680012850398	0.0294703256156179
Em0002g261a.t1.cds	2.51242679579552	1.13821258247535	15.6526968484135	0.00306766969030586	0.0294703256156179
Em0003g1585a.t1.cds	3.37858447671044	0.453141649163448	15.6515579500208	0.00306835606577161	0.0294703256156179
Em0032g29a.t1.cds	-0.890694857113912	8.57563742362326	15.6281904585456	0.00308248022818668	0.0295681879350798
Em0001g210a.t1.cds	-0.870227009656814	7.85353306722542	15.6266277479428	0.00308342760856497	0.0295681879350798
Em0015g961a.t1.cds	1.44493925069462	3.34466700398518	15.6257842761233	0.00308393910370696	0.0295681879350798
Em0013g795a.t1.cds	1.31927735665083	3.61255468635002	15.6230098455648	0.00308562229289009	0.0295681879350798
Em0017g88a.t1.cds	0.880340028315419	6.01322692311575	15.6116341727667	0.00309253538347347	0.0296098943337254
Em0015g935a.t1.cds	-0.830130273880374	5.79526635675555	15.6100195004354	0.00309351816100314	0.0296098943337254
Em0012g365a.t1.cds	-1.01637832314134	5.53491139199018	15.5965182398086	0.0031017506657926	0.029648387852862
Em1208g1a.t1.cds	1.59084297370141	4.61618147711423	15.5948588944222	0.00310276430514301	0.029648387852862
Em0022g215a.t1.cds	-1.24095015237228	4.86166851680906	15.5946989413025	0.00310286203653995	0.029648387852862
Em0016g225a.t1.cds	1.11965778716192	7.54900251282288	15.585117551676	0.00310872311140855	0.0296779278771116
Em0016g224a.t1.cds	0.800422668844162	5.16033740489638	15.5742660520654	0.00311537741964982	0.0296779278771116
Em0018g35a.t1.cds	0.823683692691919	4.67816742749407	15.5701623344148	0.00311789840210719	0.0296779278771116
Em0020g516a.t1.cds	1.73625925076485	2.55743163619182	15.5696136046249	0.0031182356842597	0.0296779278771116
Em0006g1170a.t1.cds	-1.50943722159476	5.71671446615013	15.6391354657371	0.00311867913620409	0.0296779278771116
Em0024g490a.t1.cds	1.61606873133295	4.89674204221485	15.5685402863385	0.00311889553833217	0.0296779278771116
Em0006g282a.t1.cds	1.61909046046164	7.62690753403385	15.9770830154711	0.00311986640960929	0.0296779278771116
Em0006g800a.t1.cds	3.93413562746474	0.448567817632089	15.5664837646865	0.00312016032073271	0.0296779278771116
Em0007g622a.t1.cds	-1.38360854546267	3.23262507201921	15.5525626533525	0.00312873839328107	0.0297425915975616
Em0010g692a.t1.cds	1.6748599453187	2.47454037188494	15.54741824902	0.00313191559741666	0.0297551492025421
Em0022g914a.t1.cds	3.17341695983691	1.23257043127452	15.544660666463	0.00313362030854919	0.0297551492025421
Em0011g1033a.t1.cds	-1.952727859233	3.27273185011621	15.5382783058808	0.003137570158535	0.0297757367912759
Em0023g458a.t1.cds	3.88880828707556	1.63932158392877	15.5353376124005	0.00313939210489414	0.029776118534047
Em0012g974a.t1.cds	-0.971216031374627	5.78901071705247	15.531005010832	0.00314207877460912	0.0297846968129709
Em0005g1442a.t1.cds	-2.93436014170849	9.0316756163964	17.521370963314	0.00314955808549443	0.0298352550950658
Em0018g93a.t1.cds	-1.03321808016637	3.69336046630037	15.5166782405772	0.0031509828412393	0.0298352550950658
Em0019g1172a.t1.cds	-2.74037918441588	2.1090836228618	15.507615234404	0.00315663135437605	0.0298545631024877
Em0437g1a.t1.cds	-1.74118862235817	2.36023702263849	15.5073862954304	0.00315677420005045	0.0298545631024877
Em0022g538a.t1.cds	-1.77823588208437	4.68324499124291	15.6232853842324	0.00315944943073231	0.0298545631024877
Em0630g3a.t1.cds	0.826878835896182	5.61682500239078	15.5019512801223	0.00316016767163121	0.0298545631024877
Em0012g10a.t1.cds	-1.19723323931342	3.3321649583975	15.4940875746106	0.00316508541625838	0.0298841285178023
Em0006g992a.t1.cds	1.65049454483142	2.82920101198982	15.4800165055862	0.00317390835299837	0.0299505117985933
Em0028g6a.t1.cds	-0.887856065589038	4.34484367397508	15.458648460595	0.00318736403694481	0.0300592742167754
Em0001g2637a.t1.cds	-0.806527023883197	6.59853390055902	15.4535387119095	0.00319059198517099	0.0300592742167754
Em0020g884a.t1.cds	-0.828872847007589	5.58049840891922	15.4497295160882	0.00319300093382971	0.0300592742167754
Em0017g98a.t1.cds	1.2420736224502	3.52202714708112	15.4485116155442	0.00319377160559665	0.0300592742167754
Em0005g283a.t1.cds	-3.84504456327796	2.60945168851067	16.0009143740825	0.00319442741796273	0.0300592742167754
Em0017g861a.t1.cds	1.86484329971669	1.92725379502344	15.4361155223472	0.00320162859378986	0.0301100827571278
Em0007g1494a.t1.cds	-1.68375006605805	5.03366829177532	15.5898826985242	0.00321174862533544	0.030162814580858
Em0018g1041a.t1.cds	-0.963793509094461	4.45442601748949	15.4200324609865	0.00321185759614085	0.030162814580858
Em0001g1213a.t1.cds	-0.790859968401054	5.36025989372503	15.418788871978	0.00321265018872232	0.030162814580858
Em0012g80a.t1.cds	1.10664707559662	4.28917363886912	15.4060954806231	0.00322075386954024	0.0302106642488185
Em0003g1247a.t1.cds	-0.977037150642093	4.23845448976749	15.4051443080733	0.00322136211652672	0.0302106642488185
Em0022g356a.t1.cds	0.687833103754869	7.02940839685829	15.4016059142708	0.00322362604416254	0.0302149402411914
Em0015g416a.t1.cds	1.83538817113015	4.51857639814635	15.5200520886388	0.00323044063329382	0.0302618407307211
Em0005g118a.t1.cds	-1.76184630891949	2.19132728438387	15.3717819143044	0.00324278516686463	0.0303604625818721
Em0020g340a.t1.cds	-1.18022307215896	4.70950442568373	15.3597268221266	0.00325056877050007	0.0304002929098399
Em0020g80a.t1.cds	-0.924374223796882	4.5542669047714	15.359558575893	0.00325067756282216	0.0304002929098399
Em0254g4a.t1.cds	4.81897043666211	3.64432010267114	17.3050275061984	0.00326234784819835	0.0304814291758693
Em0018g786a.t1.cds	-1.20116950238844	8.47585906841293	15.3405443850902	0.00326300124435318	0.0304814291758693
Em0022g142a.t1.cds	-1.03402247073883	3.98846713621353	15.3260931989734	0.00327240557073491	0.0305522021777216
Em0008g579a.t1.cds	2.43339003815317	1.49354851854545	15.2952498342961	0.00329258800067203	0.03072346770923
Em0016g229a.t1.cds	0.737190893042477	6.24309548930678	15.2834195136434	0.00330036940255881	0.030778891437256
Em0012g399a.t1.cds	-2.61845501117426	1.00069087651499	15.277659466522	0.00330416618380774	0.0307971139229196
Em0009g57a.t1.cds	-1.15796029270064	4.21816500849671	15.2739860000843	0.00330659035675009	0.0308025295663364
Em0017g943a.t1.cds	1.08598712222393	6.34258469975302	15.2429741679138	0.00332714207418814	0.0309473527386329
Em0021g499a.t1.cds	1.04230979125303	4.53598252281849	15.2423887367663	0.00332753153645937	0.0309473527386329
Em0006g1269a.t1.cds	-2.35708627817167	3.46651015139261	15.3267334037339	0.00332959889385817	0.0309473527386329
Em0001g879a.t1.cds	1.12618099263164	5.78520085569588	15.2391518800103	0.00332968588103713	0.0309473527386329
Em0002g456a.t1.cds	2.1963209351545	1.76524586563584	15.2351530311507	0.00333234972833865	0.0309473527386329
Em0023g922a.t1.cds	1.74673056174746	2.32720983290692	15.2319005225569	0.00333451831265857	0.0309473527386329
Em0005g1187a.t1.cds	1.70783891186174	3.14944187633861	15.2294752533427	0.0033361364603356	0.0309473527386329
Em0011g31a.t1.cds	0.736655343010895	5.37784746021021	15.2276668503112	0.00333734365526405	0.0309473527386329
Em0006g960a.t1.cds	-3.8479790725299	3.80017790375054	17.1592047144933	0.00334124547057598	0.0309473527386329
Em0018g32a.t1.cds	1.08666754516269	5.90386067956503	15.2211073344668	0.00334172691061064	0.0309473527386329
Em0060g10a.t1.cds	2.50397385940075	0.881758826723191	15.2199415069025	0.00334250668341505	0.0309473527386329
Em0023g248a.t1.cds	1.24506878025562	6.2616310679106	15.2156606185332	0.00334537189023869	0.0309567303597282
Em0001g1241a.t1.cds	-1.96810239788582	1.77022011108927	15.2080056973389	0.00335050280400228	0.0309870519427151
Em0023g126a.t1.cds	-0.751875516822051	6.08368507227011	15.197161817435	0.0033577876168134	0.0310372492545274
Em0011g321a.t1.cds	-2.94870270533532	1.38830216928549	15.1913894889772	0.00336167327775778	0.0310559888434981
Em0020g489a.t1.cds	-0.852483420520689	8.66759738148994	15.173592542662	0.00337368786623513	0.0311497633262549
Em0019g1048a.t1.cds	0.795134428080878	6.65243197368788	15.1706961705371	0.00337564813069682	0.031150652435232
Em0021g530a.t1.cds	1.4819797174228	4.16064229526194	15.1627290059117	0.00338104746754539	0.0311644070520365
Em0020g823a.t1.cds	2.37234151727101	3.08432116508946	15.1598590832033	0.00338299498675661	0.0311644070520365
Em0012g627a.t1.cds	3.43060913565773	2.33005467903256	15.2266612786518	0.00338326410154417	0.0311644070520365
Em0008g1020a.t1.cds	1.10558551216435	4.97080157059576	15.1574986063493	0.00338459782189123	0.0311644070520365
Em0011g162a.t1.cds	1.09722338525744	3.81590052215701	15.1529245449567	0.00338770638121843	0.0311758529972039
Em0006g934a.t1.cds	4.04504430776729	8.68992917636095	17.0646432670171	0.00339369234655974	0.0312023626929966
Em0007g304a.t1.cds	-1.03482794481118	7.15400081075235	15.1432082648805	0.00339432116897247	0.0312023626929966
Em0017g253a.t1.cds	-0.853102977394604	5.71671289091307	15.1312689254286	0.00340247095726878	0.0312600850125761
Em0005g209a.t1.cds	-1.09951606648502	5.33911442645643	15.127593500359	0.00340498459704104	0.0312609376224954
Em0009g365a.t1.cds	-1.07858291953316	3.52029823600176	15.1245106852263	0.00340709469245458	0.0312609376224954
Em0162g3a.t1.cds	-2.50699884767292	2.34746082212561	15.1229325964637	0.00340817546363012	0.0312609376224954
Em0005g222a.t1.cds	-0.965320322015176	5.50356342533031	15.1190064406441	0.00341086614612935	0.0312684558607316
Em0006g1194a.t1.cds	1.81621197985538	1.9351762212672	15.1143806764437	0.003414039606439	0.0312803892011012
Em0012g516a.t1.cds	1.37898277227908	3.33303018706191	15.1096749644257	0.00341727160470577	0.0312928455111468
Em0005g8a.t1.cds	-0.763044949449886	5.28457318183716	15.0944693549811	0.00342774069587226	0.0313549352886093
Em0001g3419a.t1.cds	1.75161814218875	2.1890067909803	15.0943770337479	0.00342780437842803	0.0313549352886093
Em0006g750a.t1.cds	2.71474562041244	2.71908568101058	15.0869421426038	0.003432937649657	0.0313847122544134
Em0131g4a.t1.cds	-1.32383799411342	3.20469939969339	15.0840619211617	0.00343492875643877	0.0313857459691661
Em0002g1796a.t1.cds	1.64582559765274	1.95786453991522	15.078775389487	0.00343858701493945	0.031397365788809
Em0022g28a.t1.cds	1.87923283163487	2.23965825596405	15.0760876416364	0.00344044874508008	0.031397365788809
Em0007g709a.t1.cds	2.67848414431408	1.00409330866562	15.0740850967618	0.00344183665181295	0.031397365788809
Em0016g354a.t1.cds	-1.57567611301956	3.50256277610425	15.0636219726137	0.00344909944430597	0.0314381064803671
Em0008g381a.t1.cds	2.3093760700914	3.03642154430966	15.0607139182788	0.00345112133272587	0.0314381064803671
Em0007g542a.t1.cds	2.56526265813695	0.767038921741561	15.0591697460294	0.00345219553905436	0.0314381064803671
Em0017g57a.t1.cds	-3.69432716169118	1.01844974790038	15.054503127918	0.00345544435661208	0.0314381064803671
Em0021g162a.t1.cds	-1.04995506136943	3.91699665558788	15.0520645220096	0.00345714355258669	0.0314381064803671
Em0017g733a.t1.cds	3.99269200428633	-0.0775659813796282	15.0514244189242	0.00345758973856599	0.0314381064803671
Em0002g1042a.t1.cds	3.63133928882989	0.949802234307271	15.0447122414244	0.00346227271053156	0.0314494239239346
Em0010g899a.t1.cds	0.937933422954446	4.05216963119211	15.0442462173806	0.00346259813427715	0.0314494239239346
Em0005g1176a.t1.cds	1.28332973229511	4.18722666610468	15.0382314486553	0.00346680158149937	0.0314704986583473
Em0020g123a.t1.cds	1.36516572428096	4.23246864052108	15.0310761236283	0.00347181020902226	0.031498855707481
Em0001g1039a.t1.cds	-1.68974925164457	2.90784205095956	15.0167373113075	0.00348187373102766	0.0315730188784234
Em0021g66a.t1.cds	2.80150628235955	4.72671057515191	16.897350078087	0.0034890390912505	0.0316208358421791
Em0005g1435a.t1.cds	1.24172290427184	5.91233612787978	14.9995028620309	0.00349401657930145	0.0316487832375533
Em0009g614a.t1.cds	1.24132236401022	4.10781720726157	14.979161459779	0.00350841492310534	0.0317570378929998
Em0008g420a.t1.cds	-1.84681182250295	2.53351853059519	14.9772545946461	0.00350976836933763	0.0317570378929998
Em0011g310a.t1.cds	0.734464960831933	5.98279760636198	14.9603307771416	0.0035218083923586	0.0318487347689919
Em0003g1810a.t1.cds	-1.07113759244909	3.85650309276782	14.9301384978836	0.00354341311157363	0.0320211016733466
Em0003g1864a.t1.cds	-0.992654517403587	5.95341535397816	14.9283461955415	0.00354470069983791	0.0320211016733466
Em0022g366a.t1.cds	-0.820669837139702	4.81780085677643	14.9028948443833	0.00356304657745671	0.0321694405199657
Em0005g1394a.t1.cds	0.996001564937602	4.43047751027181	14.8966016156659	0.00356760069199058	0.0321931656396039
Em0003g691a.t1.cds	1.94740988847074	1.53801113086952	14.8868751310338	0.00357465324840618	0.032239398320218
Em0006g618a.t1.cds	-1.09795468399846	5.92679798495668	14.8833274773903	0.00357722983499681	0.0322452346291621
Em0068g18a.t1.cds	1.54402207738246	4.34462677338023	14.8756530593092	0.00358281134827863	0.0322674306284446
Em0021g982a.t1.cds	-0.688941430291358	8.61772592638739	14.8746332957099	0.00358355380842467	0.0322674306284446
Em0002g1894a.t1.cds	-0.840647312381925	5.73032055907508	14.8670260107158	0.00358909836849143	0.0322999525763213
Em0023g618a.t1.cds	-1.19470472288062	3.48028932430259	14.8573050395705	0.00359619870197051	0.0323400371175427
Em0002g1235a.t1.cds	1.80495203362828	3.52551326354972	14.8556315741131	0.00359742275021014	0.0323400371175427
Em0009g1021a.t1.cds	0.76178720548988	5.61722234424845	14.8484039825886	0.00360271516977656	0.0323607050119865
Em0010g238a.t1.cds	3.11721369509674	2.82385247910537	15.1412716228827	0.00360359454447743	0.0323607050119865
Em0005g1471a.t1.cds	0.820754344576763	6.76025434127436	14.8403914256811	0.00360859347123227	0.0323881923153779
Em0025g87a.t1.cds	2.46055477054413	1.10206630153395	14.8336202509227	0.00361357015997539	0.032415450624535
Em0010g911a.t1.cds	-1.00037327516182	4.04716140544485	14.8291180656189	0.00361688381100696	0.0324277694471826
Em0006g1000a.t1.cds	1.08615735412256	4.02414012698754	14.8263460342922	0.00361892589340296	0.0324286807134318
Em0017g67a.t1.cds	2.12568181405152	1.79527953298794	14.8173225245753	0.0036255830087025	0.0324709234948747
Em0015g412a.t1.cds	-2.10940002211262	5.05260480759329	15.7262623465036	0.00362765126359409	0.0324714570784261
Em0001g2053a.t1.cds	1.97071665059796	4.09763134091957	14.9547928766769	0.00362952859158089	0.0324714570784261
Em0006g1491a.t1.cds	0.952930766329707	4.19154376598492	14.8007599142613	0.00363784097421632	0.032514004916901
Em0021g605a.t1.cds	-0.700032190709583	5.95434121517138	14.8003088466742	0.00363817551427745	0.032514004916901
Em0002g1071a.t1.cds	-1.60315524220906	2.50813658715686	14.79408139038	0.00364279801945672	0.0325300074698932
Em0001g1402a.t1.cds	-1.22025206393835	5.46609803978724	14.7882971287336	0.00364709796087447	0.0325300074698932
Em0018g553a.t1.cds	-1.80774787996979	3.01484540522069	14.7880198650367	0.00364730423017342	0.0325300074698932
Em0007g1235a.t1.cds	-1.35846199226016	3.30078161898667	14.7874178391111	0.00364775215405576	0.0325300074698932
Em0011g21a.t1.cds	-0.782280483958351	5.60618705388938	14.7847966542722	0.00364970316898916	0.032530047658745
Em0016g1044a.t1.cds	0.789380236802258	6.12448607018486	14.7796344021827	0.00365354928340691	0.0325469699489852
Em0013g533a.t1.cds	0.84618408085564	5.49715218283596	14.7728807808825	0.0036585884983277	0.032574497061296
Em0014g262a.t1.cds	-1.35765299800128	6.28159522353011	14.766440115148	0.00366340209053797	0.0325999870804423
Em0011g73a.t1.cds	1.1719517141137	3.66927951505969	14.7601005144554	0.00366814768530768	0.0326248451925822
Em0013g188a.t1.cds	-2.66859843994092	2.62885537879128	14.7571808511956	0.00367033575751869	0.0326269421168364
Em0018g1160a.t1.cds	-0.823884812260435	6.05596397365039	14.7523459789391	0.00367396263500678	0.032641820072426
Em0007g278a.t1.cds	2.43067598036281	1.65530989836185	14.7416199014046	0.00368202439588155	0.0326960636046613
Em0014g257a.t1.cds	-0.942715084253531	6.78457175056786	14.7242242186885	0.00369514492256576	0.0327951470769617
Em0006g1385a.t1.cds	-2.24558135049569	8.98613413410029	16.1668989951664	0.00369877191965309	0.0327991846225204
Em0019g907a.t1.cds	-3.73578145063222	2.61040591195413	15.2287961075831	0.00369952507260956	0.0327991846225204
Em0017g371a.t1.cds	1.38478665060416	3.10710004307781	14.7095427430853	0.00370626262366512	0.0328109027625916
Em0005g1486a.t1.cds	-0.84841998855093	5.96049203134372	14.7091196957294	0.00370658358423745	0.0328109027625916
Em0004g1124a.t1.cds	2.61339046156842	0.451541735238856	14.7089178406548	0.00370673674101083	0.0328109027625916
Em0002g322a.t1.cds	2.62955813445679	4.20123568013815	15.6989212773305	0.0037118443180305	0.0328227684720229
Em0118g5a.t1.cds	1.29435375494382	8.27206700918346	14.6999241970002	0.00371356846437568	0.0328227684720229
Em0006g635a.t1.cds	2.62657285842415	1.71679351126872	14.6993971229373	0.00371396931430082	0.0328227684720229
Em0023g127a.t1.cds	-1.97124058746047	1.65201113783245	14.6967790193268	0.00371596121359259	0.0328230146942703
Em0006g932a.t1.cds	5.22440939338545	8.4561465240431	16.5175802828972	0.00371830377018069	0.0328263563693923
Em0011g68a.t1.cds	-0.971117539245793	5.76868253488258	14.6859624356248	0.00372420446822674	0.0328610903236564
Em0005g442a.t1.cds	1.11159227185754	3.75461931386107	14.6816113236074	0.0037275267066854	0.0328730481910957
Em0016g1109a.t1.cds	0.963592681300967	4.25595749808238	14.675279438178	0.00373236779255335	0.0328983810913246
Em0006g581a.t1.cds	-0.820129663639612	6.37658351519453	14.6726575148175	0.0037343746439723	0.032898718529291
Em0012g451a.t1.cds	2.65562418724026	6.12556044606997	16.4798010080309	0.00374213345180503	0.0329449529551577
Em0005g510a.t1.cds	-1.13465195857776	5.43758486061196	14.660671757895	0.00374356544170922	0.0329449529551577
Em0020g295a.t1.cds	1.51958648337855	2.52486860459458	14.655376479644	0.00374763468870368	0.0329634057461136
Em0006g1250a.t1.cds	-2.13155129682434	2.0033611440778	14.6509391745766	0.00375104876166304	0.0329748855749735
Em0014g899a.t1.cds	1.2236605529289	3.49914509839923	14.6468267609549	0.00375421624577199	0.0329748855749735
Em0023g366a.t1.cds	-0.918749265256548	4.44023690927422	14.6451358944166	0.00375551953878732	0.0329748855749735
Em0005g12a.t1.cds	-1.33672283715006	2.82743881367993	14.6434334093071	0.003756832344109	0.0329748855749735
Em0020g127a.t1.cds	0.915473433794808	4.1098375716547	14.6339052646381	0.00376418993136677	0.0330094612982272
Em0001g2524a.t1.cds	-1.40177276958587	2.91312998259109	14.631636642459	0.0037659443369778	0.0330094612982272
Em0010g239a.t1.cds	2.97978317585604	5.24753685326336	16.4411732816518	0.00376669714550738	0.0330094612982272
Em0021g877a.t1.cds	-0.907277520341445	5.91121364473649	14.6239523602466	0.00377189426957671	0.0330376818832107
Em0019g988a.t1.cds	1.46935316176771	5.30819523098558	14.6156747649146	0.00377831642120299	0.0330765971876084
Em0013g112a.t1.cds	-0.967623892084489	6.85080241096192	14.6085126845615	0.00378388385492513	0.0331079931850831
Em0005g541a.t1.cds	2.29368849673949	2.66001153993303	14.5996952567062	0.003790751803037	0.0331235812838338
Em0021g498a.t1.cds	2.09771297904329	1.58168983232761	14.5993385006829	0.00379103000197184	0.0331235812838338
Em0001g2522a.t1.cds	-0.797447257120784	6.08144439526306	14.5985929338266	0.00379161147654224	0.0331235812838338
Em0010g852a.t1.cds	-0.793520580094449	6.00474112736299	14.5886114570373	0.00379940659763825	0.0331743380667348
Em0012g939a.t1.cds	2.36311589852853	1.85258261219748	14.5851826551192	0.00380208885454739	0.0331804224215123
Em0004g94a.t1.cds	0.735330980161993	5.07986954240128	14.577800633351	0.00380787143969685	0.033213542536646
Em0004g1121a.t1.cds	2.14437807442572	1.58934968174425	14.5702951156946	0.00381376175138125	0.0332475672347853
Em0010g383a.t1.cds	1.31084406770626	2.93211478960584	14.5404566214462	0.00383728898938811	0.0334193855533874
Em0202g5a.t1.cds	-2.50640421320093	0.602671195540312	14.5402277496588	0.00383747013385295	0.0334193855533874
Em0004g1014a.t1.cds	1.49052792802571	3.55083433070965	14.531921409741	0.00384405138311447	0.0334592639138589
Em0010g224a.t1.cds	-1.72850325932166	1.71085062227131	14.5246414966897	0.00384983068709969	0.0334777128265671
Em0012g424a.t1.cds	-0.943681752008114	4.27422186601718	14.524205231794	0.00385017736073851	0.0334777128265671
Em0022g908a.t1.cds	-1.54211004679732	3.42216961644924	14.5147910585665	0.00385766751498573	0.033525397561332
Em0014g322a.t1.cds	-1.65052358337679	2.14970331737308	14.5085568541154	0.00386263737680403	0.0335511412895784
Em0020g83a.t1.cds	-0.740885602499726	7.75587482987209	14.4912378268613	0.00387648496849375	0.0336534603785751
Em0017g273a.t1.cds	-2.18281235822749	3.1581911158748	14.4887931354737	0.00387844451227475	0.0336534603785751
Em0202g13a.t1.cds	-2.50524719208806	0.915249509599351	14.4850536151908	0.00388144426220428	0.0336620116813482
Em0020g756a.t1.cds	2.0140200031386	4.13719737151518	14.7086431963161	0.00388799203725566	0.0336946395241324
Em0022g299a.t1.cds	0.964854342819565	7.477212977119	14.4753532380561	0.0038892388488542	0.0336946395241324
Em0001g2827a.t1.cds	1.09628986290762	7.35120563332687	14.4668279843446	0.00389610493282697	0.0337366350452873
Em0006g979a.t1.cds	1.59753159048359	4.49892863990987	14.4623788276361	0.00389969406686601	0.0337502264347306
Em0011g465a.t1.cds	0.830200253069633	6.99879276907616	14.4587338624627	0.00390263746185639	0.033758218044795
Em0009g1238a.t1.cds	-0.923113961613173	5.13680066737094	14.4560641747643	0.00390479501466161	0.033759407286614
Em0018g771a.t1.cds	1.34674626413921	3.85155324643828	14.4426996333441	0.00391561766426857	0.0338354717710736
Em0019g139a.t1.cds	1.32379621652177	3.58399514187292	14.4302241062108	0.00392575338338659	0.0339055248285048
Em0006g1311a.t1.cds	-3.64137145116093	4.09624041384851	16.1779798458128	0.00393957490820898	0.0340073222448288
Em0008g1238a.t1.cds	-1.70112130098852	3.04786982208823	14.3983376409493	0.00395180510406111	0.0340952849246615
Em0009g709a.t1.cds	3.1537013232311	1.19450613643034	14.3929360543288	0.00395623911891922	0.0341159278407524
Em0001g1714a.t1.cds	1.16608919323126	4.80040301865386	14.3897124372727	0.00395888818621458	0.0341211652233203
Em0040g16a.t1.cds	-1.90588686704562	2.60638905020192	14.3816329488684	0.00396553715802352	0.0341436963330023
Em0006g557a.t1.cds	-0.833624176833122	4.56974334116196	14.381570656176	0.00396558847429137	0.0341436963330023
Em0013g373a.t1.cds	-2.45387249512346	5.31836220975608	16.134540537826	0.00396905984064362	0.0341559876708734
Em0012g885a.t1.cds	-0.699746559477283	7.49749557292465	14.3735901263569	0.00397216947347915	0.0341651550390034
Em0020g939a.t1.cds	-1.1402442323722	3.82056878893998	14.370622406506	0.00397462014344351	0.0341686480644177
Em0008g1110a.t1.cds	-1.02640936653274	9.8816086480317	14.3657802829	0.00397862260586415	0.034185470945605
Em0020g110a.t1.cds	-1.29946579440426	4.48464876435181	14.3536085489528	0.00398870537520234	0.0342544934380173
Em0007g618a.t1.cds	3.48655361346521	1.08389556609663	14.3374876864057	0.00400210747372668	0.034351936364109
Em0011g801a.t1.cds	-1.39425741230217	4.32571031065538	14.3308542614227	0.00400763810880432	0.0343817495248141
Em0023g451a.t1.cds	-0.84274500490479	4.35566936205823	14.2933768031531	0.00403906055454284	0.0345915178325642
Em0002g310a.t1.cds	1.763844622092	3.66849862912628	14.292847876085	0.00403950616984334	0.0345915178325642
Em0002g766a.t1.cds	1.0261143187902	3.58898823379703	14.2902778677729	0.00404167222669957	0.0345915178325642
Em0003g1075a.t1.cds	-2.42721594600305	1.85654943454067	14.2901359764134	0.00404179185692754	0.0345915178325642
Em0003g375a.t1.cds	-1.52751071412468	8.42067012581699	14.5171112767274	0.00404371228616114	0.0345915178325642
Em0017g560a.t1.cds	1.25584322690626	4.84089999952807	14.2855589496807	0.00404565311572306	0.0345915178325642
Em0013g645a.t1.cds	0.937925535287734	6.40136273260506	14.2844629952445	0.00404657834865145	0.0345915178325642
Em0003g1413a.t1.cds	1.0625901839617	6.20910637480105	14.2781480870872	0.00405191458201046	0.0346000936318948
Em0014g258a.t1.cds	-1.31655298124525	6.28040964826801	14.2768194018364	0.00405303844119164	0.0346000936318948
Em0023g367a.t1.cds	-0.966025439047678	7.22289547280192	14.2759279484046	0.00405379268377513	0.0346000936318948
Em0013g321a.t1.cds	-1.41230362671943	3.24723141964434	14.2730051387273	0.00405626681988556	0.0346035380775536
Em0210g5a.t1.cds	1.46994488054421	2.70589030307547	14.2703640224117	0.0040585040872829	0.0346049593401386
Em0010g757a.t1.cds	0.923457754419095	6.31036307314788	14.2628244429292	0.00406489907889446	0.0346198101263705
Em0020g658a.t1.cds	1.79341551245223	2.17579034115884	14.2618456814035	0.00406573015415456	0.0346198101263705
Em0014g1a.t1.cds	-1.97440615158718	1.44525224737811	14.2590569423304	0.0040680992332551	0.0346198101263705
Em0002g1682a.t1.cds	0.805418788399974	5.70116610676163	14.258547707378	0.00406853201820199	0.0346198101263705
Em0008g98a.t1.cds	-2.13337797737334	1.48708979517216	14.2475737533802	0.00407787212851738	0.0346767741480489
Em0008g954a.t1.cds	-1.95962320373243	2.4823734549903	14.2458092362401	0.00407937637476449	0.0346767741480489
Em0015g28a.t1.cds	0.743337014310874	6.46046267617795	14.2399159833421	0.00408440525968987	0.0346846315453262
Em0023g948a.t1.cds	1.15954530051592	3.43365153795665	14.2385090524558	0.00408560695163798	0.0346846315453262
Em0003g69a.t1.cds	-0.82690570197861	5.12856230647454	14.2374321880607	0.00408652701727784	0.0346846315453262
Em0017g33a.t1.cds	-0.960911963196876	4.87447256855882	14.2313521345576	0.00409172651296479	0.0347111337485622
Em0004g1441a.t1.cds	2.73926162233358	2.08103728376582	14.2172880120468	0.00410378468769066	0.0347957634199321
Em0018g713a.t1.cds	-0.702869648939723	6.43805271157254	14.2003869218524	0.00411833252942856	0.0349014063041633
Em0009g1155a.t1.cds	-1.53335888339526	5.12794762413268	14.2571600540822	0.00412132242173637	0.0349063461561397
Em0018g1115a.t1.cds	-0.680406560582235	7.16341258133014	14.1948723926728	0.0041230928262458	0.0349063461561397
Em0009g670a.t1.cds	-1.67115406265204	2.56194930565499	14.1739022160892	0.00414125620591132	0.0350404355350274
Em0023g931a.t1.cds	1.78589447270407	4.32075676746987	14.2306686503149	0.00414411028905418	0.0350404355350274
Em0010g717a.t1.cds	1.16984516081109	4.37844227622949	14.1693391095622	0.0041452214607916	0.0350404355350274
Em0018g1012a.t1.cds	-2.39304396109284	2.14340814619324	14.153746334113	0.00415880625354232	0.035137497527401
Em0019g820a.t1.cds	0.743739219618429	5.61707090652043	14.1458515605602	0.00416570505088644	0.0351780004095069
Em0012g48a.t1.cds	-0.806276700074038	5.8264700849728	14.123966304457	0.00418490237817664	0.0353222669414586
Em0013g843a.t1.cds	-0.913814263136918	6.57683369055941	14.1213833845593	0.00418717517146061	0.0353236100279908
Em0001g1895a.t1.cds	1.47103327691613	5.28141533387677	14.1611671906033	0.00419250177505082	0.0353407964163958
Em0019g230a.t1.cds	0.92427435780714	6.41314514877296	14.1142705079987	0.00419344179593782	0.0353407964163958
Em0023g930a.t1.cds	1.33871378186103	4.88141656456711	14.107478839675	0.00419943609665784	0.0353734758303154
Em0008g1104a.t1.cds	-2.32024099426779	1.77045453570713	14.1009145149314	0.00420523967017899	0.0354045165582021
Em0001g3425a.t1.cds	1.46592379628711	2.33232121417538	14.0864980462741	0.00421801972713081	0.0354782824526834
Em0008g504a.t1.cds	1.26321855086193	2.9376665498079	14.0827192714475	0.00422137739883263	0.0354782824526834
Em0017g314a.t1.cds	1.64365270284666	1.85969543669762	14.0816745547194	0.00422230626793886	0.0354782824526834
Em0004g1648a.t1.cds	-0.864260056440841	5.06953053400253	14.0807721399143	0.00422310881532875	0.0354782824526834
Em0001g1239a.t1.cds	2.27288204105655	1.53775971383515	14.0790780031205	0.00422461596941359	0.0354782824526834
Em0024g133a.t1.cds	-1.61798953725384	2.12947300227345	14.0682093925697	0.00423430061202949	0.0355331149263367
Em0010g768a.t1.cds	-0.722183219583399	7.09993300362105	14.0669801893649	0.00423539761448437	0.0355331149263367
Em0210g9a.t1.cds	1.31247617165832	4.92225360790104	14.048916172976	0.0042515588578649	0.0356445299116825
Em0012g860a.t1.cds	2.12663181496199	2.18037887004658	14.0473723418621	0.00425294355217179	0.0356445299116825
Em0022g690a.t1.cds	1.56813998862278	2.7365265441094	14.0395404306527	0.00425997662802232	0.0356778043587007
Em0012g697a.t1.cds	-1.79674881290389	3.19341718900301	14.038198139498	0.0042611834310655	0.0356778043587007
Em0024g493a.t1.cds	-1.52138450214759	2.42422926704714	14.0276634552358	0.00427066924528774	0.0357393211954175
Em0005g185a.t1.cds	-2.4371701144315	2.44300109961484	14.0233924796317	0.00427452231732288	0.0357536621456957
Em0014g256a.t1.cds	-0.911372987958545	4.3967663898271	13.9967228693472	0.00429867842876568	0.0359377258136728
[truncated: 14,713 more rows]
