# Supplementary material for: MRTF specifies a muscle-like contractile module in Porifera
Source: Nat Commun. 2022 Jul 15;13:4134. doi: 10.1038/s41467-022-31756-9 (PMC9287330; doi:10.1038/s41467-022-31756-9)
Supplement: Supplementary file 10 — Source Data [file 41467_2022_31756_MOESM10_ESM.xlsx]

## Sheet: Fig3a
Fig 3A	Mechanical
Incurrent
	Diameter (um)					Ratio to starting diameter
Time (min)	Canal 1	Canal 2	Canal 3	Canal 4	Canal 5	Canal 1	Canal 2	Canal 3	Canal 4	Canal 5	Mean	SEM
0	37.9095	42.7569	40.5803	68.1675	49.4894	1	1	1	1	1	1	5.55112e-17
2	36.1338	49.8431	39.7483	66.0133	46.2213	0.953158	1.16573	0.979498	0.968398	0.933965	1.00015	0.0470645
4	39.1734	46.2701	39.9048	66.3989	42.915	1.03334	1.08217	0.983354	0.974056	0.867155	0.988014	0.0401113
6	36.1649	44.6875	38.2217	63.8758	43.113	0.95398	1.04515	0.941878	0.937042	0.871156	0.949842	0.0311451
8	33.8837	49.4894	37.1845	61.2026	47.9069	0.893806	1.15746	0.916319	0.897827	0.968023	0.966687	0.0553323
10	33.1228	43.4276	35.3888	60.5231	45.292	0.873734	1.01569	0.872068	0.887859	0.915185	0.912907	0.0299984
12	36.1649	42.5972	32.0976	51.2779	40.2442	0.95398	0.996265	0.790965	0.752234	0.813188	0.861326	0.053597
14	33.9508	28.9214	20.3389	42.915	42.2634	0.895575	0.676415	0.5012	0.629552	0.85399	0.711346	0.0815319
16	23.638	17.0668	13.8395	28.1062	38.458	0.623539	0.39916	0.34104	0.41231	0.777097	0.510629	0.0917218
18	14.3226	7.45191	7.52777	15.3542	26.4438	0.377809	0.174286	0.185503	0.225242	0.534333	0.299434	0.0772443
20	10.9611	4.38907	3.36626	15.7182	18.0984	0.289138	0.102652	0.0829529	0.230583	0.365703	0.214206	0.0604701
22	7.75053	5.32325	2.12946	9.1582	12.4151	0.204448	0.1245	0.0524752	0.134348	0.250863	0.153327	0.0383152
24	8.58331	4.25812	1.50587	15.5011	12.8191	0.226416	0.0995892	0.0371085	0.227397	0.259027	0.169907	0.0481019
26	12.4606	3.19379	19.5724	18.5927	10.0996	0.328693	0.0746965	0.482312	0.27275	0.204075	0.272505	0.07541
28	26.0989	31.5275	38.708	37.7594	3.83814	0.688452	0.737367	0.95386	0.553921	0.0775548	0.602231	0.163355
30	39.4473	51.0232	45.8644	46.1846	31.5994	1.04057	1.19333	1.13021	0.677517	0.638508	0.936027	0.129949
32	46.2213	57.616	50.2168	46.6605	44.3697	1.21925	1.34753	1.23747	0.684498	0.896551	1.07706	0.138246
34	46.6972	56.6642	47.2521	62.1855	49.6611	1.23181	1.32527	1.16441	0.912246	1.00347	1.12744	0.0840654
36	55.8179	67.7419	46.999	66.0133	50.945	1.4724	1.58435	1.15817	0.968398	1.02941	1.24255	0.136328
38	54.9588	63.1979	51.9039	61.3503	46.4776	1.44974	1.47808	1.27904	0.899994	0.939144	1.2092	0.137743
40	52.5978	59.5131	46.5024	57.9202	52.9842	1.38746	1.3919	1.14593	0.849675	1.07062	1.16912	0.114451
42	48.5528	59.7031	51.8496	57.9202	50.5769	1.28076	1.39634	1.2777	0.849675	1.02197	1.16529	0.111665
44	47.2881	65.7035	49.3177	58.2037	51.123	1.24739	1.53668	1.21531	0.853833	1.03301	1.17724	0.127711
46	40.1739	54.5755	42.5038	54.2841	50.2511	1.05973	1.27641	1.0474	0.796334	1.01539	1.03905	0.0852607
48	55.3692	50.0475	47.6697	59.589	49.2139	1.46056	1.17051	1.1747	0.874155	0.994434	1.13487	0.110856
50	52.8884	46.7451	49.8663	56.8639	46.417	1.39512	1.09328	1.22883	0.834179	0.937917	1.09786	0.111984
52	45.1794	47.1316	41.0937	55.2055	56.6938	1.19177	1.10232	1.01265	0.809851	1.14557	1.05243	0.0754184
54	42.3968	42.1828	44.1134	61.415	53.4633	1.11837	0.986573	1.08707	0.900943	1.0803	1.03465	0.0447414
56	48.3891	43.4404	46.5024	54.9995	42.5836	1.27644	1.01599	1.14593	0.806829	0.860459	1.02113	0.0976361
58	44.7259	39.3898	40.5388	49.8886	46.417	1.17981	0.921251	0.998977	0.731854	0.937917	0.953961	0.0805028
60	37.6692	33.0198	44.7762	50.2511	44.9151	0.99366	0.772269	1.1034	0.737171	0.90757	0.902813	0.076235
62	47.431	33.2761	41.1217	45.3926	40.0182	1.25116	0.778263	1.01334	0.665898	0.808622	0.903457	0.115671
64	42.915	26.6147	38.7519	51.123	43.4531	1.13204	0.622465	0.954943	0.749962	0.878029	0.867487	0.0973378
66	42.3968	28.9605	30.2987	51.3881	44.1134	1.11837	0.67733	0.746635	0.753851	0.891372	0.837511	0.0875704
68	38.3998	40.5388	37.032	40.6506	46.6972	1.01293	0.948123	0.912561	0.596334	0.94358	0.882706	0.0820991
70	40.0749	36.7094	35.6914	45.7902	40.9556	1.05712	0.858562	0.879525	0.671731	0.827563	0.8589	0.0687982
72	43.7653	39.1447	32.0265	48.1783	40.9556	1.15447	0.915518	0.789214	0.706764	0.827563	0.878705	0.0857279
74	37.139	38.8541	39.1447	44.3697	41.4235	0.979675	0.908721	0.964623	0.650893	0.837017	0.868186	0.0668771
76	34.283	39.3898	28.9605	49.1213	37.6245	0.904337	0.921251	0.713659	0.720597	0.760253	0.804019	0.0505264
78	36.632	27.7612	22.4579	39.9048	42.915	0.966301	0.649281	0.55342	0.585394	0.867155	0.72431	0.0912054
80	30.5039	33.0022	26.7001	44.7259	34.283	0.80465	0.771858	0.657957	0.656117	0.692733	0.716663	0.033979
82	28.6651	28.7641	25.7268	40.7616	34.283	0.756145	0.672736	0.633972	0.597962	0.692733	0.67071	0.0300314
84	34.283	29.8085	30.0552	47.9069	32.6573	0.904337	0.697162	0.740634	0.702782	0.659885	0.74096	0.0478546
86	30.947	37.1845	29.0579	47.7168	30.2612	0.81634	0.869673	0.716059	0.699994	0.611468	0.742707	0.0508063
88	35.2443	33.0709	31.3111	48.3891	36.196	0.929695	0.773464	0.771584	0.709857	0.73139	0.783198	0.0431235
90	32.6573	29.0579	29.2328	55.7261	43.8428	0.861455	0.679608	0.720368	0.817488	0.885902	0.792964	0.044756
92	38.5762	39.2605	29.5218	48.5528	44.1134	1.01759	0.918226	0.727491	0.712258	0.891372	0.853387	0.0653719
94	39.7763	35.3888	24.5778	52.5978	45.292	1.04924	0.827675	0.605659	0.771596	0.915185	0.833872	0.0825358
96	38.3846	37.1845	36.7094	49.3976	41.9401	1.01253	0.869673	0.904612	0.72465	0.847456	0.871785	0.0519208
Excurrent
	Diameter (um)					Ratio to starting diameter
Time (min)	Canal 1	Canal 2	Canal 3	Canal 4	Canal 5	Canal 1	Canal 2	Canal 3	Canal 4	Canal 5	Mean	SEM
0	30.448	21.9214	35.7872	31.9028	29.0579	1	1	1	1	1	1	9.61481e-17
2	31.6529	17.7184	32.0265	27.2047	23.0304	1.03957	0.808268	0.894915	0.852738	0.79257	0.877612	0.0494909
4	27.1416	18.3164	33.6658	31.0381	19.5436	0.891409	0.835549	0.94072	0.972895	0.672574	0.86263	0.0591287
6	33.2593	21.9469	32.326	30.448	21.0782	1.09233	1.00117	0.903282	0.9544	0.725387	0.935313	0.0682143
8	32.4481	18.3164	37.7291	36.4148	29.4452	1.06569	0.835549	1.05426	1.14143	1.01333	1.02205	0.0570374
10	30.5039	18.623	33.8167	38.5906	25.595	1.00184	0.849536	0.944937	1.20963	0.880829	0.977353	0.0712642
12	25.9903	27.1416	33.4118	32.1854	40.1739	0.853595	1.23814	0.933625	1.00886	1.38255	1.08335	0.110179
14	28.9605	31.4373	44.7762	46.3802	46.3802	0.951146	1.43409	1.25118	1.4538	1.59613	1.33727	0.124113
16	33.6658	40.3983	56.2123	53.8018	54.9484	1.10568	1.84287	1.57074	1.68643	1.891	1.61934	0.157018
18	34.7588	48.6462	63.3057	61.3048	61.8933	1.14158	2.21912	1.76895	1.92161	2.13	1.83625	0.213199
20	41.3412	48.6462	72.2987	64.2735	59.3606	1.35776	2.21912	2.02024	2.01467	2.04284	1.93093	0.165659
22	45.1794	47.2521	59.9586	52.371	57.616	1.48382	2.15553	1.67542	1.64158	1.9828	1.78783	0.136853
24	47.7168	48.2366	63.0542	56.2123	56.182	1.56716	2.20044	1.76192	1.76199	1.93345	1.84499	0.118624
26	46.417	39.1447	64.3445	49.4894	44.3186	1.52447	1.78569	1.79797	1.55126	1.52518	1.63691	0.0709484
28	37.9095	23.3482	50.0475	47.1316	26.2937	1.24506	1.06509	1.39847	1.47735	0.904872	1.21817	0.117791
30	33.9508	16.8329	38.2217	39.5623	18.8649	1.11504	0.767875	1.06803	1.24009	0.649218	0.96805	0.124331
32	38.458	16.25	35.7872	28.5661	13.3397	1.26307	0.741286	1	0.89541	0.459072	0.871768	0.149471
34	31.3111	17.1994	31.9555	26.6147	16.2157	1.02835	0.784593	0.89293	0.834243	0.558047	0.819632	0.0861694
36	24.9443	15.7182	32.3787	28.1062	14.7896	0.819243	0.717028	0.904754	0.880994	0.508972	0.766198	0.0805345
38	26.4438	15.2424	31.0013	29.8276	15.826	0.86849	0.69532	0.866268	0.934953	0.544638	0.781934	0.0797773
40	19.8023	12.8191	33.6658	27.2047	15.5011	0.650365	0.584775	0.94072	0.852738	0.533454	0.71241	0.088028
42	21.1317	10.5387	31.6529	31.4373	17.5579	0.694026	0.48075	0.884474	0.985409	0.604237	0.729779	0.102571
44	19.1923	19.1923	32.8649	31.7599	21.4248	0.63033	0.875505	0.918342	0.99552	0.737312	0.831402	0.0731955
46	21.0782	18.0984	32.4306	35.5804	22.9817	0.692269	0.825606	0.906205	1.11528	0.790894	0.86605	0.0795339
48	22.7837	17.3303	31.4373	40.4685	21.9469	0.748282	0.790566	0.87845	1.2685	0.755283	0.888215	0.109401
50	20.3389	19.0438	34.0171	38.7519	23.8049	0.667987	0.868731	0.950537	1.21469	0.819223	0.904233	0.100879
52	21.0782	18.3164	37.032	37.2612	22.3821	0.692269	0.835549	1.03478	1.16796	0.770258	0.900164	0.0981414
54	22.5833	22.6336	38.3846	38.7519	17.6225	0.7417	1.03249	1.07258	1.21469	0.606463	0.933583	0.125486
56	24.8533	19.8023	38.7519	35.7713	18.3779	0.816253	0.903333	1.08284	1.12126	0.632457	0.911228	0.100112
58	29.8276	18.3164	40.9556	32.3787	22.5833	0.979624	0.835549	1.14442	1.01492	0.777182	0.950338	0.0732525
60	27.267	17.7184	36.6631	40.748	20.9161	0.895526	0.808268	1.02448	1.27725	0.719809	0.945067	0.10856
62	30.1111	19.8023	38.0436	32.5878	24.3231	0.988934	0.903333	1.06305	1.02147	0.837057	0.962769	0.0457736
64	24.2768	21.0782	34.0171	36.7094	24.8533	0.79732	0.961537	0.950537	1.15067	0.855302	0.943072	0.0672863
66	29.3685	20.671	32.0265	36.1649	28.2874	0.964546	0.942961	0.894915	1.1336	0.973484	0.981901	0.0450462
68	28.6451	25.2381	43.3358	44.5733	20.671	0.940788	1.1513	1.21093	1.39716	0.711373	1.08231	0.131828
70	29.3685	19.5436	49.0758	43.8428	19.6298	0.964546	0.891532	1.37132	1.37426	0.675542	1.05544	0.154288
72	28.6651	22.1529	40.97	42.5836	23.5662	0.941443	1.01056	1.14482	1.33479	0.811008	1.04853	0.10017
74	29.3685	23.638	40.0038	40.748	24.8533	0.964546	1.07831	1.11782	1.27725	0.855302	1.05865	0.0797975
76	25.639	21.9469	43.3485	41.5193	24.8533	0.842057	1.00117	1.21128	1.30143	0.855302	1.04225	0.103822
78	28.6451	20.9704	39.5623	35.4367	32.2206	0.940788	0.95662	1.10549	1.11077	1.10884	1.0445	0.0438249
80	34.0833	29.6943	39.0577	31.9555	27.6798	1.11939	1.35458	1.09139	1.00165	0.952573	1.10392	0.077698
82	30.1486	27.6798	36.7094	32.7954	26.0989	0.990166	1.26268	1.02577	1.02798	0.898167	1.04095	0.0673288
84	28.7641	29.5993	42.8623	31.3111	29.8276	0.944695	1.35025	1.1977	0.981455	1.02649	1.10012	0.085053
86	27.1001	27.8634	33.4294	31.7599	30.8919	0.890046	1.27106	0.934116	0.99552	1.06312	1.03077	0.0746552
88	25.639	28.3473	35.7074	41.5736	32.0976	0.842057	1.29313	0.997769	1.30313	1.10461	1.10814	0.0985012
90	27.1001	23.373	32.009	38.3846	26.6147	0.890046	1.06622	0.894424	1.20317	0.915918	0.993956	0.0688238
92	26.3584	26.8694	31.0381	35.5804	25.639	0.865684	1.22571	0.867294	1.11528	0.88234	0.991262	0.0841686
94	26.3584	27.1416	28.1868	39.2748	27.7612	0.865684	1.23814	0.787622	1.23108	0.955376	1.01558	0.104292
96	24.1363	31.9555	27.6998	31.0932	30.2803	0.792705	1.45773	0.774012	0.974622	1.04207	1.00823	0.138211

## Sheet: Fig3b
Fig3B	Ionomycin
Incurrent
	Diameter (pixels)						Ratio to starting diameter
Time (mins)	Canal 1	Canal 2	Canal 3	Canal 4	Canal 5	Canal 6	Canal 1	Canal 2	Canal 3	Canal 4	Canal 5	Canal 6	Mean	SEM
0	16.517	25.468	20.572	32.811	21.492	21.086	1	1	1	1	1	1	1	0
2	15.758	26.27	19.678	32.503	20.883	21.708	0.954047	1.03149	0.956543	0.990613	0.971664	1.0295	0.988976	0.0155227
4	11.005	19.585	19.067	29.441	20.248	22.211	0.666283	0.769004	0.926842	0.897291	0.942118	1.05335	0.875815	0.0614143
6	8.894	12.096	11.629	17.845	9.718	13.975	0.538476	0.474949	0.565283	0.543872	0.452168	0.662762	0.539585	0.0332699
8	9.672	7.319	10.296	6.872	6.128	11.294	0.585578	0.28738	0.500486	0.209442	0.285129	0.535616	0.400605	0.0707438
10	9.333	6.27	3.3	5.426	5.426	9.763	0.565054	0.246191	0.160412	0.165371	0.252466	0.463009	0.308751	0.0746004
12	4	5.25	4.346	5.467	4.738	9.618	0.242175	0.206141	0.211258	0.166621	0.220454	0.456132	0.250463	0.0463896
14	8.333	3.26	3.073	3.801	4.346	8.754	0.504511	0.128004	0.149378	0.115845	0.202215	0.415157	0.252518	0.0741089
16	6.333	4.25	3.145	1.202	3.801	7	0.383423	0.166876	0.152878	0.0366341	0.176857	0.331974	0.208107	0.0569942
18	4	2.512	2.108	2.108	3.283	5.056	0.242175	0.0986336	0.102469	0.0642467	0.152755	0.23978	0.15001	0.0339503
20	5.706	3.509	3.073	1.374	1.944	7.045	0.345462	0.137781	0.149378	0.0418762	0.0904523	0.334108	0.183176	0.0568801
22	5.175	3.041	3	2.539	5.207	8.404	0.313314	0.119405	0.145829	0.0773826	0.242276	0.398558	0.216127	0.0554823
24	5.667	3.75	3.887	2.404	6.872	11.877	0.343101	0.147244	0.188946	0.0732681	0.319747	0.563265	0.272595	0.0785174
26	2.667	8.016	5.088	2.134	6.472	14.147	0.16147	0.314748	0.247326	0.0650392	0.301135	0.670919	0.29344	0.0926743
28	3.727	12.374	3.59	1.944	5.821	16.919	0.225646	0.485865	0.174509	0.0592484	0.270845	0.802381	0.336416	0.119844
30	2.427	15.758	3.073	1.667	4.714	17.82	0.14694	0.618737	0.149378	0.0508061	0.219337	0.84511	0.338385	0.142073
32	3	16.517	4.534	6.368	5.426	19.211	0.181631	0.648539	0.220397	0.194081	0.252466	0.911078	0.401365	0.136685
34	2	20.325	3.801	8.498	4.955	22.261	0.121087	0.79806	0.184766	0.258999	0.230551	1.05572	0.441531	0.173296
36	0.333	22.898	6.368	13.333	5	26.054	0.020161	0.899089	0.309547	0.406358	0.232645	1.23561	0.517234	0.204487
38	3.333	22.638	8.944	17.951	7.542	26.498	0.201792	0.88888	0.434766	0.547103	0.350921	1.25666	0.613354	0.174848
40	2	20.887	13.416	22.804	8.333	26.326	0.121087	0.820127	0.652149	0.695011	0.387726	1.24851	0.654101	0.171769
42	7.333	27.556	15.811	22.647	16.469	27.715	0.443967	1.08199	0.768569	0.690226	0.766285	1.31438	0.844235	0.137593
44	9.006	32.347	17.67	25.353	17.754	34.952	0.545256	1.2701	0.858934	0.772698	0.826075	1.65759	0.988443	0.180354
46	12.166	37.068	25.095	27.938	21.911	41.378	0.736574	1.45547	1.21986	0.851483	1.0195	1.96234	1.20754	0.201524
48	16.987	44.504	23.589	32.585	25.725	46.251	1.02846	1.74745	1.14666	0.993112	1.19696	2.19345	1.38435	0.215204
50	25.632	48.653	31.349	34	31.868	50.256	1.55186	1.91036	1.52387	1.03624	1.48278	2.38338	1.64808	0.203551
52	26.926	52.6	30.885	36.303	33.012	54.287	1.6302	2.06534	1.50131	1.10643	1.53601	2.57455	1.73564	0.229282
54	30.324	53.44	32.292	38.887	32.395	57.804	1.83593	2.09832	1.56971	1.18518	1.50731	2.74134	1.82296	0.244128
56	37.4	56.094	33.335	34.359	34.655	61.372	2.26433	2.20253	1.62041	1.04718	1.61246	2.91056	1.94291	0.291383
58	41.751	58.405	34.681	31.967	36.571	62.099	2.52776	2.29327	1.68584	0.974277	1.70161	2.94503	2.0213	0.315896
60	43.392	58.087	32.128	33.475	38.541	62.073	2.62711	2.28078	1.56173	1.02024	1.79327	2.9438	2.03782	0.319314
Excurrent
	Diameter (pixels)						Ratio to starting diameter
Time (mins)	Canal 1	Canal 2	Canal 3	Canal 4	Canal 5	Canal 6	Canal 1	Canal 2	Canal 3	Canal 4	Canal 5	Canal 6	Mean	SEM
0	33.89	37.677	48.51	30.529	33.944	22.816	1	1	1	1	1	1	1	0
2	37.121	43.538	41.575	25.807	36.845	22.809	1.09534	1.15556	0.85704	0.845327	1.08546	0.999693	1.0064	0.0582091
4	40.512	44.984	51	26.401	37.724	24.981	1.1954	1.19394	1.05133	0.864784	1.11136	1.09489	1.08528	0.0545805
6	39.589	46.809	55.057	38.588	38.667	28.792	1.16816	1.24238	1.13496	1.26398	1.13914	1.26192	1.20176	0.0273146
8	41.367	50.337	52.06	48.6	43.139	34.866	1.22063	1.33601	1.07318	1.59193	1.27089	1.52814	1.3368	0.0869569
10	39.246	44.272	55.02	47.424	45.564	40.206	1.15804	1.17504	1.1342	1.55341	1.34233	1.76218	1.3542	0.114062
12	35.246	54.667	51.974	53.038	44.563	45.31	1.04001	1.45094	1.07141	1.7373	1.31284	1.98589	1.43306	0.16712
14	38.013	53.221	62.29	58	44.806	44.905	1.12166	1.41256	1.28407	1.89983	1.32	1.96814	1.50104	0.156055
16	37.901	53.271	61.404	60.308	45.265	45.88	1.11835	1.41389	1.2658	1.97543	1.33352	2.01087	1.51964	0.169746
18	43.603	56.115	68.033	63.781	46.534	45.473	1.2866	1.48937	1.40245	2.08919	1.37091	1.99303	1.60526	0.154348
20	49.216	53.083	65.276	64.203	48.086	45.354	1.45223	1.4089	1.34562	2.10302	1.41663	1.98782	1.61903	0.149391
22	53.919	58.096	66.817	63.253	48.333	41.822	1.591	1.54195	1.37739	2.0719	1.4239	1.83301	1.63986	0.11857
24	51.677	61.485	60.747	62.482	52.651	39.427	1.52485	1.6319	1.25226	2.04664	1.55111	1.72804	1.62247	0.117105
26	57.02	66.084	64.562	61.612	56.115	36.747	1.6825	1.75396	1.3309	2.01815	1.65316	1.61058	1.67488	0.0994126
28	58.412	64.698	64.066	60.803	57.519	33.842	1.72358	1.71717	1.32068	1.99165	1.69453	1.48326	1.65514	0.102904
30	61.587	60.901	64.066	60.828	60.356	36.056	1.81726	1.6164	1.32068	1.99247	1.77811	1.58029	1.6842	0.103749
32	60.745	62.794	64.694	63.64	60.84	35	1.79242	1.66664	1.33362	2.08458	1.79236	1.53401	1.7006	0.114519
34	69.487	60.7	68.617	62.626	63.425	32.75	2.05037	1.61106	1.41449	2.05136	1.86852	1.4354	1.73853	0.130406
36	68.264	62.014	63.549	59.666	66.528	30.017	2.01428	1.64594	1.31002	1.9544	1.95993	1.31561	1.70003	0.146126
38	69.809	62.09	64.438	54.906	67.544	32.024	2.05987	1.64795	1.32834	1.79849	1.98987	1.40358	1.70468	0.134432
40	73.705	52.154	61.792	55.803	68.38	26.097	2.17483	1.38424	1.2738	1.82787	2.01449	1.1438	1.63651	0.190498
42	69.973	53.835	59.802	47.634	66.003	23.881	2.06471	1.42886	1.23278	1.56029	1.94447	1.04668	1.5463	0.177673
44	57.428	42.526	52.69	43.012	61.047	18.742	1.69454	1.1287	1.08617	1.40889	1.79846	0.821441	1.32303	0.169338
46	53.502	36.222	50.983	30.529	53.53	21.623	1.5787	0.961382	1.05098	1	1.57701	0.947712	1.18596	0.136698
48	40.562	34.615	47.762	24.083	48.557	23.77	1.19687	0.91873	0.98458	0.788856	1.4305	1.04181	1.06023	0.101094
50	36.449	29.605	40.746	19.105	41.056	21.671	1.07551	0.785758	0.839951	0.625798	1.20952	0.949816	0.914392	0.0937421
52	27.391	29.605	44.116	22.627	39.481	18.583	0.808233	0.785758	0.909421	0.741164	1.16312	0.814472	0.870362	0.0687219
54	21.272	32.056	43.385	14.866	31.842	18.562	0.627678	0.850811	0.894352	0.486947	0.938074	0.813552	0.768569	0.078103
56	18.668	19.379	43.923	14.213	28.599	15.135	0.550841	0.514346	0.905442	0.465557	0.842535	0.66335	0.657012	0.0811067
58	16.279	18.306	38.03	15.652	25.693	11.402	0.480348	0.485867	0.783962	0.512693	0.756923	0.499737	0.586588	0.0640018
60	22.561	20.537	40.265	10.63	25.966	11.581	0.665713	0.545081	0.830035	0.348194	0.764966	0.507582	0.610262	0.0796944

## Sheet: Fig3c
Fig3C	Thapsigargin
Incurrent
	Diameter (pixels)						Ratio to starting diamter
Time (mins)	Canal 1	Canal 2	Canal 3	Canal 4	Canal 5	Canal 6	Canal 1	Canal 2	Canal 3	Canal 4	Canal 5	Canal 6	Mean	SEM
0	33.319	13.829	15.462	8.904	10.388	14.84	1	1	1	1	1	1	1	0
2	36.527	12.612	16.509	9.646	9.752	13.992	1.08333	0.938776	0.942857	1.09628	0.911997	1.06771	1.00683	0.0375652
4	31.273	8.254	12.352	8.48	8.586	12.508	0.952381	0.826531	0.842857	0.938594	0.596862	0.798862	0.826014	0.0573323
6	24.719	2.5	8.162	7.95	6.36	7.102	0.892857	0.612245	0.478571	0.741889	0.18078	0.527875	0.572369	0.109025
8	8.428	1.275	10.515	3.71	3.18	3.498	0.416667	0.306122	0.235714	0.252949	0.0921976	0.680054	0.330617	0.0898874
10	3.114	1.581	8.839	3.392	2.332	2.756	0.380952	0.22449	0.185714	0.0934602	0.114325	0.57166	0.261767	0.0818483
12	0.833	1.25	13.288	3.18	1.59	1.696	0.357143	0.153061	0.114286	0.0250008	0.0903898	0.859397	0.266546	0.139301
14	1.5	2	9.169	1.272	1.484	2.226	0.142857	0.142857	0.15	0.0450194	0.144624	0.593002	0.20306	0.0872951
16	1.5	1.953	6.708	0.53	1.378	0.848	0.0595238	0.132653	0.0571429	0.0450194	0.141225	0.433838	0.1449	0.0659136
18	2.173	1.118	2	0.848	0.848	0.742	0.0952381	0.0816327	0.05	0.065218	0.0808446	0.129349	0.0837138	0.0121765
20	2.667	1.75	6.755	0.53	2.12	1.908	0.0595238	0.204082	0.128571	0.0800444	0.126546	0.436878	0.172607	0.0620471
22	1.667	1.275	16.365	2.12	5.618	2.968	0.238095	0.540816	0.2	0.0500315	0.0921976	1.0584	0.363257	0.170723
24	1	6.731	21.226	4.77	9.328	5.194	0.535714	0.897959	0.35	0.0300129	0.486731	1.37278	0.6122	0.208752
26	0.5	13.804	24.064	4.982	11.766	6.996	0.559524	1.13265	0.471429	0.0150065	0.998192	1.55633	0.788856	0.245213
28	10.088	15.052	20.385	6.784	13.144	8.374	0.761905	1.26531	0.564286	0.30277	1.08844	1.31839	0.883516	0.182301
30	27.753	12.395	20.846	6.996	12.296	9.01	0.785714	1.18367	0.607143	0.832948	0.896305	1.34821	0.942332	0.122302
32	37.567	9.724	18.901	8.268	15.582	9.752	0.928571	1.5	0.657143	1.12749	0.70316	1.22242	1.02313	0.144676
34	36.531	14.674	19.878	8.268	15.794	8.904	0.928571	1.52041	0.6	1.0964	1.0611	1.2856	1.08201	0.140023
36	35.103	11.667	20.67	7.95	14.946	10.918	0.892857	1.43878	0.735714	1.05354	0.843662	1.33683	1.05023	0.126408
38	32.442	9.572	15.324	8.056	14.416	9.54	0.904762	1.38776	0.642857	0.973679	0.692169	0.991075	0.932049	0.119131
40	29.476	12.748	14.357	7.738	14.628	10.706	0.869048	1.40816	0.721429	0.88466	0.921831	0.928534	0.955611	0.104699
42	29.122	8.162	13.05	9.964	15.582	10.07	1.11905	1.5	0.678571	0.874036	0.590209	0.844005	0.934311	0.148287
44	32.15	7.08	11.95	8.692	14.84	9.858	0.97619	1.42857	0.664286	0.964915	0.511968	0.772863	0.886465	0.142913
46	27.654	6.149	13.477	9.54	14.522	9.434	1.07143	1.39796	0.635714	0.829977	0.444645	0.871621	0.875224	0.149207
48	25.493	9.953	11.581	9.858	13.78	9.116	1.10714	1.32653	0.614286	0.765119	0.719719	0.748998	0.880299	0.122904
50	25.502	10.607	13.259	9.222	12.614	8.904	1.03571	1.21429	0.6	0.765389	0.767011	0.857522	0.87332	0.0980884
52	21.769	9.801	13.259	9.116	12.402	9.752	1.02381	1.19388	0.657143	0.653351	0.708728	0.857522	0.849072	0.0988606
54	19.237	6.175	13.966	8.586	11.66	9.964	0.964286	1.12245	0.671429	0.577358	0.446525	0.903247	0.780882	0.114974
56	17.011	11.294	12.395	9.01	10.388	9.964	1.0119	1	0.671429	0.51055	0.81669	0.801643	0.802036	0.086133
58	18.969	10.124	8.201	8.48	12.296	10.706	0.952381	1.18367	0.721429	0.569315	0.732085	0.530397	0.781547	0.110466
60	16.621	12.137	10.63	8.268	10.6	11.448	0.928571	1.02041	0.771429	0.498845	0.877648	0.687492	0.797399	0.0837301
Excurrent
	Diameter (pixels)						Ratio to starting diamter
Time (mins)	Canal 1	Canal 2	Canal 3	Canal 4	Canal 5	Canal 6	Canal 1	Canal 2	Canal 3	Canal 4	Canal 5	Canal 6	Mean	SEM
0	25.386	38.641	45.437	24.064	26.88	19.456	1	1	1	1	1	1	1	0
2	20.875	32.552	47.405	25.6	26.112	20.736	1.06383	0.971429	1.06579	0.822304	0.842421	1.04331	0.968181	0.049569
4	22.161	31.751	43.156	26.368	28.16	24.576	1.09574	1.04762	1.26316	0.872961	0.821692	0.949799	1.0085	0.0723067
6	21.751	33.579	46.348	33.536	21.76	31.232	1.39362	0.809524	1.60526	0.856811	0.868999	1.02005	1.09238	0.14757
8	22.981	35.921	55.786	41.216	24.832	40.448	1.71277	0.92381	2.07895	0.905263	0.929608	1.22777	1.29636	0.220617
10	36.591	47.295	64.85	41.216	30.464	44.032	1.71277	1.13333	2.26316	1.44139	1.22396	1.42725	1.53364	0.183331
12	39.85	54.701	65.821	48.64	34.816	49.664	2.02128	1.29524	2.55263	1.56976	1.41562	1.44862	1.71719	0.214782
14	47.834	61.174	67.228	48.128	38.144	51.712	2	1.41905	2.65789	1.88427	1.58314	1.47959	1.83732	0.206838
16	47.302	69.239	65.085	49.152	40.96	53.76	2.04255	1.52381	2.76316	1.86331	1.79185	1.43242	1.90285	0.213401
18	54.416	68.884	67.864	50.944	42.752	49.408	2.11702	1.59048	2.53947	2.14354	1.78267	1.49358	1.94446	0.176434
20	45.393	69.499	63.625	50.688	44.544	46.592	2.10638	1.65714	2.39474	1.78811	1.79858	1.40029	1.85754	0.155953
22	42.804	74.109	58.182	45.568	44.032	46.08	1.89362	1.6381	2.36842	1.68613	1.91789	1.2805	1.79744	0.161838
24	41.672	74.824	49.881	43.008	40.448	36.864	1.78723	1.50476	1.89474	1.64153	1.93639	1.09781	1.64374	0.139513
26	30.45	61.266	45.772	36.096	41.472	28.16	1.5	1.54286	1.44737	1.19948	1.58552	1.00737	1.38043	0.101811
28	24.415	49.298	37.684	29.952	33.536	26.624	1.24468	1.24762	1.36842	0.961751	1.2758	0.829368	1.15461	0.0938385
30	20.467	41.899	31.371	25.6	32.768	23.552	1.06383	1.21905	1.21053	0.806232	1.08431	0.690429	1.0124	0.0971483
32	17.029	28.601	21.116	20.224	29.952	18.432	0.840426	1.11429	0.947368	0.670803	0.740172	0.464731	0.796298	0.10094
34	14.099	25.354	24.278	17.664	26.368	18.432	0.734043	0.980952	0.947368	0.555385	0.656142	0.534322	0.734702	0.0858708
36	14.337	22.63	21.021	15.104	24.32	19.2	0.62766	0.904762	0.986842	0.56476	0.585647	0.462641	0.688719	0.0930336
38	14.333	23.271	26.61	19.2	24.32	19.712	0.797872	0.904762	1.01316	0.564603	0.602236	0.585646	0.744713	0.0845094
40	13.703	17.609	38.649	21.504	22.272	17.92	0.893617	0.828571	0.921053	0.539786	0.455708	0.850606	0.748223	0.0887601
42	16.003	22.216	44.832	17.408	19.712	15.616	0.723404	0.733333	0.802632	0.630387	0.574933	0.986685	0.741896	0.0646023
44	16.697	25.458	43.35	21.504	19.968	11.776	0.893617	0.742857	0.605263	0.657725	0.658834	0.954068	0.752061	0.0632677
46	16.388	27.281	44.738	25.6	19.968	11.264	1.06383	0.742857	0.578947	0.645553	0.706012	0.984616	0.786969	0.0865997
48	17.679	24.715	45.642	27.904	20.736	17.664	1.15957	0.771429	0.907895	0.696407	0.639606	1.00451	0.863237	0.088553
50	18.361	22.607	52	27.392	20.48	21.504	1.1383	0.761905	1.10526	0.723273	0.585052	1.14444	0.909705	0.110923
52	23.118	23.975	48.846	29.952	22.528	20.48	1.24468	0.838095	1.05263	0.910659	0.620455	1.07503	0.956925	0.0970329
54	20.464	22.132	51.502	29.184	28.928	21.76	1.21277	1.07619	1.11842	0.806114	0.57276	1.13348	0.986622	0.109903
56	25.744	30.424	56.515	33.28	27.904	21.248	1.38298	1.0381	1.09211	1.0141	0.78735	1.24381	1.09307	0.0915409
58	23.613	32.558	51.694	29.952	28.16	20.224	1.24468	1.04762	1.03947	0.930158	0.842577	1.13771	1.04037	0.0640436
60	23.795	33.617	50.182	29.952	29.184	20.992	1.24468	1.08571	1.07895	0.937328	0.869983	1.10443	1.05351	0.0593309

## Sheet: Fig3e
Fig3E	L-NAME_Ink
Incurrent
	Diameter (pixels)						Ratio to starting diamter
Time (mins)	Canal 1	Canal 2	Canal 3	Canal 4	Canal 5	Canal 6	Canal 1	Canal 2	Canal 3	Canal 4	Canal 5	Canal 6	Mean	SEM
0	30.962	19.662	12.656	24.408	17.402	25.538	1	1	1	1	1	1	1	4.44089e-17
2	30.058	19.436	12.204	25.764	16.272	23.052	0.970803	0.988506	0.964286	1.05556	0.935065	0.902655	0.969478	0.0231946
4	32.544	19.21	11.978	26.668	19.662	23.278	1.05109	0.977011	0.946429	1.09259	1.12987	0.911504	1.01808	0.0386358
6	29.606	18.984	10.622	28.476	16.498	21.922	0.956204	0.965517	0.839286	1.16667	0.948052	0.858407	0.955689	0.0520309
8	28.476	18.306	12.656	28.928	16.724	24.182	0.919708	0.931034	1	1.18519	0.961039	0.946903	0.990645	0.0444112
10	27.798	19.436	11.3	28.928	16.95	23.278	0.89781	0.988506	0.892857	1.18519	0.974026	0.911504	0.974981	0.0494362
12	23.504	17.176	10.17	26.442	15.142	22.6	0.759124	0.873563	0.803571	1.08333	0.87013	0.884956	0.879113	0.0497817
14	24.634	17.628	9.944	30.058	16.272	21.47	0.79562	0.896552	0.785714	1.23148	0.935065	0.840708	0.91419	0.074131
16	23.504	18.08	9.492	30.284	14.916	24.182	0.759124	0.91954	0.75	1.24074	0.857143	0.946903	0.912242	0.0804909
18	23.052	19.662	11.752	31.414	18.08	25.312	0.744526	1	0.928571	1.28704	1.03896	0.99115	0.998374	0.0785722
20	24.408	18.08	13.786	28.476	15.82	26.442	0.788321	0.91954	1.08929	1.16667	0.909091	1.0354	0.984717	0.061692
22	25.086	18.08	13.108	30.058	16.272	22.374	0.810219	0.91954	1.03571	1.23148	0.935065	0.876106	0.968021	0.0665673
24	25.538	18.08	11.752	28.476	15.82	24.634	0.824818	0.91954	0.928571	1.16667	0.909091	0.964602	0.952215	0.0513262
26	30.058	18.758	9.04	27.12	15.142	23.052	0.970803	0.954023	0.714286	1.11111	0.87013	0.902655	0.920501	0.0584352
28	30.51	19.662	10.17	28.476	15.368	21.696	0.985401	1	0.803571	1.16667	0.883117	0.849558	0.948052	0.0588824
30	31.64	19.888	8.814	29.154	17.402	23.278	1.0219	1.01149	0.696429	1.19444	1	0.911504	0.972628	0.073188
32	30.736	19.436	9.944	29.154	19.888	23.956	0.992701	0.988506	0.785714	1.19444	1.14286	0.938053	1.00705	0.0656841
34	31.414	19.888	11.526	28.702	16.272	24.86	1.0146	1.01149	0.910714	1.17593	0.935065	0.973451	1.00354	0.0420063
36	32.318	19.21	10.622	28.25	19.21	22.6	1.0438	0.977011	0.839286	1.15741	1.1039	0.884956	1.00106	0.055525
38	26.668	16.498	11.074	26.668	18.08	24.182	0.861314	0.83908	0.875	1.09259	1.03896	0.946903	0.942308	0.0463442
40	27.798	23.73	7.684	28.476	19.662	23.73	0.89781	1.2069	0.607143	1.16667	1.12987	0.929204	0.989598	0.10131
42	25.312	22.826	8.136	30.51	17.628	23.73	0.817518	1.16092	0.642857	1.25	1.01299	0.929204	0.968914	0.0997253
44	28.702	18.532	10.17	28.702	17.402	23.052	0.927007	0.942529	0.803571	1.17593	1	0.902655	0.958615	0.055629
46	30.736	18.306	10.17	28.928	17.402	24.182	0.992701	0.931034	0.803571	1.18519	1	0.946903	0.976566	0.055574
48	30.058	19.436	9.718	29.606	18.08	23.73	0.970803	0.988506	0.767857	1.21296	1.03896	0.929204	0.984716	0.0649173
50	31.414	20.792	8.362	28.702	17.628	23.73	1.0146	1.05747	0.660714	1.17593	1.01299	0.929204	0.97515	0.077732
52	30.058	19.888	9.718	30.962	20.792	22.374	0.970803	1.01149	0.767857	1.26852	1.19481	0.876106	1.01493	0.0846022
54	29.38	20.34	10.622	32.092	21.47	22.826	0.948905	1.03448	0.839286	1.31481	1.23377	0.893805	1.04418	0.0855457
56	29.832	19.888	11.074	26.894	19.662	22.374	0.963504	1.01149	0.875	1.10185	1.12987	0.876106	0.992971	0.048737
58	30.962	21.018	10.848	30.284	19.888	25.312	1	1.06897	0.857143	1.24074	1.14286	0.99115	1.05014	0.059505
60	29.154	20.792	10.396	29.38	21.244	22.148	0.941606	1.05747	0.821429	1.2037	1.22078	0.867257	1.01871	0.0759895
Excurrent
	Diameter (pixels)						Ratio to starting diamter
Time (mins)	Canal 1	Canal 2	Canal 3	Canal 4	Canal 5	Canal 6	Canal 1	Canal 2	Canal 3	Canal 4	Canal 5	Canal 6	Mean	SEM
0	55.596	33.222	50.398	26.442	30.736	47.234	1	1	1	1	1	1	1	2.22045e-17
2	56.274	34.578	48.138	25.764	33.448	50.172	1.0122	1.04082	0.955157	0.974359	1.08824	1.0622	1.02216	0.0229704
4	56.726	33.222	48.138	26.216	34.578	48.59	1.02033	1	0.955157	0.991453	1.125	1.02871	1.02011	0.0257064
6	53.788	38.872	50.172	26.442	32.318	48.59	0.96748	1.17007	0.995516	1	1.05147	1.02871	1.03554	0.0321842
8	59.212	42.262	53.788	25.312	31.866	55.144	1.06504	1.27211	1.06726	0.957265	1.03676	1.16746	1.09432	0.0492524
10	57.856	40.228	57.856	23.956	32.544	47.008	1.04065	1.21088	1.14798	0.905983	1.05882	0.995215	1.05992	0.0484978
12	53.788	37.968	60.116	24.182	30.962	51.302	0.96748	1.14286	1.19283	0.91453	1.00735	1.08612	1.05186	0.0478691
14	58.534	35.256	60.342	22.148	32.092	53.788	1.05285	1.06122	1.19731	0.837607	1.04412	1.13876	1.05531	0.0546582
16	58.986	35.934	61.02	23.956	31.414	51.98	1.06098	1.08163	1.21076	0.905983	1.02206	1.10048	1.06365	0.0446845
18	57.63	34.578	63.054	25.086	30.51	50.85	1.03659	1.04082	1.25112	0.948718	0.992647	1.07656	1.05774	0.0467363
20	59.212	33.9	62.376	22.148	32.318	47.912	1.06504	1.02041	1.23767	0.837607	1.05147	1.01435	1.03776	0.0572034
22	57.856	35.482	62.828	21.922	31.414	48.816	1.04065	1.06803	1.24664	0.82906	1.02206	1.03349	1.03999	0.0594457
24	56.5	32.77	62.15	20.566	30.058	51.076	1.01626	0.986395	1.23318	0.777778	0.977941	1.08134	1.01215	0.0664602
26	56.726	35.256	63.054	22.148	30.284	48.364	1.02033	1.06122	1.25112	0.837607	0.985294	1.02392	1.02992	0.0596703
28	55.596	35.708	60.342	24.182	31.64	48.138	1	1.07483	1.19731	0.91453	1.02941	1.01914	1.0392	0.0418787
30	58.986	37.064	61.698	23.278	31.188	50.85	1.06098	1.11565	1.22422	0.880342	1.01471	1.07656	1.06207	0.0508492
32	55.822	38.42	54.692	23.504	30.736	49.946	1.00407	1.15646	1.0852	0.888889	1	1.05742	1.03201	0.0406214
34	59.212	35.256	56.274	21.018	28.928	51.076	1.06504	1.06122	1.11659	0.794872	0.941176	1.08134	1.01004	0.0540819
36	60.116	39.098	55.37	19.662	30.51	49.268	1.0813	1.17687	1.09865	0.74359	0.992647	1.04306	1.02269	0.0669902
38	58.986	37.516	59.212	21.47	31.414	49.042	1.06098	1.12925	1.17489	0.811966	1.02206	1.03828	1.03957	0.0561868
40	57.856	40.228	62.15	20.792	31.188	45.652	1.04065	1.21088	1.23318	0.786325	1.01471	0.966507	1.04204	0.073997
42	58.76	33.9	58.308	20.34	30.962	47.686	1.05691	1.02041	1.15695	0.769231	1.00735	1.00957	1.0034	0.0571382
44	56.048	33.448	59.664	23.278	31.188	47.008	1.00813	1.0068	1.18386	0.880342	1.01471	0.995215	1.01484	0.0434286
46	57.404	34.126	54.24	23.278	30.058	46.556	1.03252	1.02721	1.07623	0.880342	0.977941	0.985646	0.996649	0.0300352
48	57.404	35.03	56.952	18.984	32.544	50.624	1.03252	1.05442	1.13004	0.717949	1.05882	1.07177	1.01092	0.0658421
50	54.692	31.866	55.144	21.244	29.606	51.98	0.98374	0.959184	1.09417	0.803419	0.963235	1.10048	0.984038	0.0487284
52	56.274	32.996	60.568	20.34	31.414	51.076	1.0122	0.993197	1.20179	0.769231	1.02206	1.08134	1.0133	0.0633123
54	52.884	31.188	59.89	18.984	27.346	50.624	0.95122	0.938776	1.18834	0.717949	0.889706	1.07177	0.959627	0.0717465
56	53.788	33.674	59.212	21.696	29.606	48.816	0.96748	1.01361	1.17489	0.820513	0.963235	1.03349	0.995536	0.0515356
58	54.466	34.352	57.63	20.566	27.798	46.556	0.979675	1.03401	1.1435	0.777778	0.904412	0.985646	0.970837	0.055058
60	56.952	31.188	53.562	20.114	27.346	47.46	1.02439	0.938776	1.06278	0.760684	0.889706	1.00478	0.946853	0.0493142
L-NAME_Thapsigargin
Incurrent
	Diameter (pixels)						Ratio to starting diamter
Time (mins)	Canal 1	Canal 2	Canal 3	Canal 4	Canal 5	Canal 6	Canal 1	Canal 2	Canal 3	Canal 4	Canal 5	Canal 6	Mean	SEM
0	33.222	27.346	13.334	31.188	25.086	19.888	1	1	1	1	1	1	1	7.69185e-17
2	33.9	26.442	13.786	30.284	30.058	19.888	1.02041	0.966942	1.0339	0.971014	1.1982	1	1.03174	0.0383328
4	32.77	28.702	13.56	28.476	29.38	18.08	0.986395	1.04959	1.01695	0.913043	1.17117	0.909091	1.00771	0.0436808
6	32.77	27.346	15.142	20.792	28.928	13.56	0.986395	1	1.13559	0.666667	1.15315	0.681818	0.937271	0.0960766
8	33.448	27.798	13.56	17.402	23.73	14.238	1.0068	1.01653	1.01695	0.557971	0.945946	0.715909	0.876684	0.0868068
10	34.126	27.798	16.272	17.854	19.436	10.848	1.02721	1.01653	1.22034	0.572464	0.774775	0.545455	0.859462	0.121849
12	28.25	25.312	14.012	18.758	18.532	11.978	0.85034	0.92562	1.05085	0.601449	0.738739	0.602273	0.794878	0.0808339
14	16.724	15.142	5.65	14.464	21.922	13.56	0.503401	0.553719	0.423729	0.463768	0.873874	0.681818	0.583385	0.0751395
16	15.142	7.232	1.808	14.464	21.696	12.43	0.455782	0.264463	0.135593	0.463768	0.864865	0.625	0.468245	0.115627
18	14.916	2.938	1.582	13.334	23.052	13.334	0.44898	0.107438	0.118644	0.427536	0.918919	0.670455	0.448662	0.140872
20	16.046	2.26	1.808	14.464	20.34	13.334	0.482993	0.0826446	0.135593	0.463768	0.810811	0.670455	0.441044	0.12859
22	12.656	2.712	0.678	13.56	21.696	14.916	0.380952	0.0991736	0.0508475	0.434783	0.864865	0.75	0.430103	0.147938
24	11.978	3.164	4.294	11.752	20.34	14.464	0.360544	0.115702	0.322034	0.376812	0.810811	0.727273	0.452196	0.118072
26	9.492	2.26	3.616	7.458	23.504	15.82	0.285714	0.0826446	0.271186	0.23913	0.936937	0.795455	0.435178	0.154079
28	14.012	1.356	4.746	7.006	22.374	14.69	0.421769	0.0495868	0.355932	0.224638	0.891892	0.738636	0.447076	0.141321
30	14.464	0.678	4.746	4.972	22.826	15.142	0.435374	0.0247934	0.355932	0.15942	0.90991	0.761364	0.441132	0.152616
32	12.656	2.26	7.91	6.328	23.052	15.368	0.380952	0.0826446	0.59322	0.202899	0.918919	0.772727	0.491894	0.14626
34	14.012	2.26	5.65	4.972	21.018	18.08	0.421769	0.0826446	0.423729	0.15942	0.837838	0.909091	0.472415	0.15219
36	20.566	2.486	12.882	9.04	20.34	17.854	0.619048	0.0909091	0.966102	0.289855	0.810811	0.897727	0.612409	0.157723
38	15.594	2.712	11.978	7.232	18.08	18.532	0.469388	0.0991736	0.898305	0.231884	0.720721	0.931818	0.558548	0.155788
40	20.114	4.52	10.396	11.3	18.758	18.758	0.605442	0.165289	0.779661	0.362319	0.747748	0.943182	0.600607	0.129209
42	19.662	6.554	9.492	10.17	20.114	19.21	0.591837	0.239669	0.711864	0.326087	0.801802	0.965909	0.606195	0.125193
44	16.046	5.65	9.266	8.814	17.628	19.436	0.482993	0.206612	0.694915	0.282609	0.702703	0.977273	0.557851	0.129679
46	20.114	7.006	12.204	8.136	18.306	17.628	0.605442	0.256198	0.915254	0.26087	0.72973	0.886364	0.608976	0.131297
48	19.888	9.718	11.978	9.266	20.566	18.306	0.598639	0.355372	0.898305	0.297101	0.81982	0.920455	0.648282	0.122899
50	19.888	9.04	12.656	11.074	25.312	18.306	0.598639	0.330579	0.949153	0.355072	1.00901	0.920455	0.693818	0.137354
52	21.696	10.622	13.56	9.266	25.538	16.95	0.653061	0.38843	1.01695	0.297101	1.01802	0.852273	0.704305	0.139467
54	21.696	9.718	14.012	9.266	23.956	19.21	0.653061	0.355372	1.05085	0.297101	0.954955	0.965909	0.712874	0.14712
56	16.046	12.656	14.916	8.588	23.956	19.662	0.482993	0.46281	1.11864	0.275362	0.954955	0.988636	0.7139	0.155703
58	17.628	12.204	16.724	9.718	22.374	18.306	0.530612	0.446281	1.25424	0.311594	0.891892	0.920455	0.725845	0.159062
60	18.984	15.368	16.95	8.588	25.312	19.21	0.571429	0.561983	1.27119	0.275362	1.00901	0.965909	0.775813	0.164178
Excurrent
	Diameter (pixels)						Ratio to starting diamter
Time (mins)	Canal 1	Canal 2	Canal 3	Canal 4	Canal 5	Canal 6	Canal 1	Canal 2	Canal 3	Canal 4	Canal 5	Canal 6	Mean	SEM
0	26.668	52.432	21.696	19.21	30.736	60.342	1	1	1	1	1	1	1	4.44089e-17
2	28.476	47.912	23.504	19.21	34.126	63.958	1.0678	0.913793	1.08333	1	1.11029	1.05993	1.03919	0.0319455
4	27.798	52.884	22.6	18.306	35.708	75.258	1.04237	1.00862	1.04167	0.952941	1.16176	1.24719	1.07576	0.0484374
6	28.25	48.138	25.086	17.628	31.866	76.162	1.05932	0.918103	1.15625	0.917647	1.03676	1.26217	1.05838	0.0603527
8	25.99	46.556	23.73	19.888	30.736	80.23	0.974576	0.887931	1.09375	1.03529	1	1.32959	1.05352	0.067729
10	28.024	48.59	24.182	22.374	33.9	90.4	1.05085	0.926724	1.11458	1.16471	1.10294	1.49813	1.14299	0.0858525
12	26.894	54.014	29.832	25.312	39.55	90.852	1.00847	1.03017	1.375	1.31765	1.28676	1.50562	1.25395	0.0879679
14	44.522	61.246	40.228	24.86	41.584	100.796	1.66949	1.1681	1.85417	1.29412	1.35294	1.67041	1.50154	0.119559
16	43.844	58.76	36.838	18.306	41.81	109.158	1.64407	1.12069	1.69792	0.952941	1.36029	1.80899	1.43082	0.153538
18	43.618	57.63	40.228	16.95	43.618	110.966	1.63559	1.09914	1.85417	0.882353	1.41912	1.83895	1.45489	0.17835
20	38.42	50.172	38.646	15.142	40.68	112.548	1.44068	0.956897	1.78125	0.788235	1.32353	1.86517	1.35929	0.192862
22	35.708	52.884	34.126	13.108	33.674	108.254	1.33898	1.00862	1.57292	0.682353	1.09559	1.79401	1.24874	0.180273
24	32.318	50.398	32.092	11.752	35.934	106.22	1.21186	0.961207	1.47917	0.611765	1.16912	1.7603	1.1989	0.178438
26	28.476	49.494	28.476	11.752	32.996	105.542	1.0678	0.943966	1.3125	0.611765	1.07353	1.74906	1.12644	0.170494
28	28.476	50.398	27.12	9.492	29.38	91.53	1.0678	0.961207	1.25	0.494118	0.955882	1.51685	1.04098	0.152778
30	26.216	50.624	26.894	9.492	28.024	89.044	0.983051	0.965517	1.23958	0.494118	0.911765	1.47566	1.01161	0.148056
32	26.894	48.364	23.278	8.362	26.442	85.202	1.00847	0.922414	1.07292	0.435294	0.860294	1.41199	0.951896	0.14222
34	24.634	48.59	22.826	8.814	25.99	80.23	0.923729	0.926724	1.05208	0.458824	0.845588	1.32959	0.922756	0.127034
36	24.182	48.816	19.662	7.006	25.086	59.438	0.90678	0.931034	0.90625	0.364706	0.816176	0.985019	0.818328	0.102337
38	25.312	44.748	20.114	6.554	27.12	54.466	0.949153	0.853448	0.927083	0.341176	0.882353	0.902622	0.809306	0.103647
40	25.764	44.07	21.018	7.684	24.634	63.958	0.966102	0.840517	0.96875	0.4	0.801471	1.05993	0.839461	0.105058
42	24.408	45.426	20.34	9.944	22.6	54.014	0.915254	0.866379	0.9375	0.517647	0.735294	0.895131	0.811201	0.0717783
44	24.408	41.358	18.984	7.684	23.956	54.014	0.915254	0.788793	0.875	0.4	0.779412	0.895131	0.775598	0.0860082
46	23.956	41.132	17.176	9.944	25.086	50.398	0.898305	0.784483	0.791667	0.517647	0.816176	0.835206	0.773914	0.0590307
48	22.826	37.29	18.758	9.944	22.148	53.336	0.855932	0.711207	0.864583	0.517647	0.720588	0.883895	0.758975	0.0626589
50	19.888	37.29	19.21	9.492	25.764	49.494	0.745763	0.711207	0.885417	0.494118	0.838235	0.820225	0.749161	0.0626256
52	21.244	36.612	16.272	10.396	25.99	46.33	0.79661	0.698276	0.75	0.541176	0.845588	0.76779	0.73324	0.047423
54	22.6	32.544	18.08	14.238	23.278	43.618	0.847458	0.62069	0.833333	0.741176	0.757353	0.722846	0.753809	0.0368488
56	24.182	32.318	20.566	14.238	24.182	46.104	0.90678	0.616379	0.947917	0.741176	0.786765	0.764045	0.793844	0.0535532
58	19.662	32.092	19.662	14.69	31.414	43.844	0.737288	0.612069	0.90625	0.764706	1.02206	0.726592	0.794827	0.0652147
60	19.21	32.318	20.792	15.594	33.222	43.392	0.720339	0.616379	0.958333	0.811765	1.08088	0.719101	0.8178	0.0771515

## Sheet: Fig4c
Fig4C	ML7
Incurrent
	Diameter (pixels)						Ratio to starting diamter
Time (mins)	Canal 1	Canal 2	Canal 3	Canal 4	Canal 5	Canal 6	Canal 1	Canal 2	Canal 3	Canal 4	Canal 5	Canal 6	Mean	SEM
0	30.5	24.291	15.502	76.158	51.091	36.099	1	1	1	1	1	1	1	0
2	30.516	22.773	20.846	63.6	57.378	42.1	1.00052	0.937508	1.34473	0.835106	1.12305	1.16624	1.04147	0.0805041
4	31.016	20.931	25.295	67.052	58.807	40.863	1.01692	0.861677	1.63172	0.880433	1.15102	1.13197	1.05448	0.0675411
6	30	20.289	27.057	69.857	55.145	45.729	0.983607	0.835248	1.74539	0.917264	1.07935	1.26677	1.08779	0.0782195
8	31.516	21.802	25.706	72.918	49.206	54.691	1.03331	0.897534	1.65824	0.957457	0.963105	1.51503	1.1452	0.143241
10	32.596	31.688	25.706	68.476	46.446	60.163	1.06872	1.30452	1.65824	0.899131	0.909084	1.66661	1.15828	0.19689
12	34.504	27.663	23.384	69.971	49.649	58.716	1.13128	1.13882	1.50845	0.918761	0.971776	1.62653	1.17235	0.176299
14	34.533	29.51	24.255	69.354	45.26	57.923	1.13223	1.21485	1.56464	0.910659	0.88587	1.60456	1.1337	0.182449
16	32.004	30.25	23.75	72.007	47.265	56.772	1.04931	1.24532	1.53206	0.945495	0.925114	1.57268	1.14776	0.164631
18	36.503	35.022	22.013	71.021	48.094	61.928	1.19682	1.44177	1.42001	0.932548	0.94134	1.7155	1.19646	0.201033
20	31.643	34.254	23.298	74.061	48.094	54.471	1.03748	1.41015	1.5029	0.972465	0.94134	1.50893	1.14091	0.142704
22	29.538	33.75	23.001	76.217	49.023	51.863	0.968459	1.3894	1.48374	1.00077	0.959523	1.43669	1.13233	0.118238
24	30.004	33.765	26.25	71.028	46.098	55.237	0.983738	1.39002	1.69333	0.93264	0.902272	1.53015	1.12169	0.158343
26	29.5	33.296	27.306	72.201	44.511	52	0.967213	1.37071	1.76145	0.948042	0.87121	1.44048	1.08658	0.138139
28	28.853	35.282	29.927	61.4	41.608	54.406	0.946	1.45247	1.93053	0.806219	0.81439	1.50713	1.04258	0.17993
30	31.101	33.251	31.785	67.476	43.503	50.473	1.0197	1.36886	2.05038	0.886	0.851481	1.39818	1.04522	0.136919
32	26.173	32.765	30.334	64.203	40.512	50.535	0.858131	1.34885	1.95678	0.843024	0.792938	1.3999	1.01195	0.150668
34	28.004	33.56	27.01	58.009	39.013	51.953	0.918164	1.38158	1.74236	0.761693	0.763598	1.43918	0.988157	0.174681
36	28.04	32.254	27.306	66.03	32.016	57.135	0.919344	1.32782	1.76145	0.867013	0.626647	1.58273	1.02546	0.22242
38	26.519	32.515	28.321	60.44	41.5	58.065	0.869475	1.33856	1.82693	0.793613	0.812276	1.60849	1.07146	0.208034
40	27.573	31.504	27.255	55.444	38.003	57.007	0.904033	1.29694	1.75816	0.728013	0.74383	1.57919	1.01701	0.217758
42	26.879	31.775	28.278	53.413	36.503	53.037	0.881279	1.3081	1.82415	0.701345	0.71447	1.46921	0.961675	0.196589
44	26.542	31.001	25.511	56.859	38.513	48.63	0.87023	1.27623	1.64566	0.746593	0.753812	1.34713	0.949178	0.154134
46	27.518	32.5	26.03	63.514	36.014	54.813	0.90223	1.33794	1.67914	0.833977	0.704899	1.51841	1.01909	0.195525
48	29.004	28.527	26.043	55.758	37.769	55.658	0.950951	1.17439	1.67998	0.732136	0.73925	1.54182	1.0044	0.208146
50	28.539	30.287	25.761	56.859	31.78	55.956	0.935705	1.24684	1.66179	0.746593	0.622027	1.55007	0.972897	0.225267
52	29.517	27.001	28.466	60	32.098	57.723	0.96777	1.11156	1.83628	0.787836	0.628252	1.59902	1.00504	0.2328
54	30.004	28.76	24.505	64.815	31.643	55.249	0.983738	1.18398	1.58076	0.85106	0.619346	1.53049	1.0003	0.211777
56	29.039	27.75	25.255	69.893	31.064	56.115	0.952098	1.1424	1.62914	0.917737	0.608013	1.55448	1.02674	0.215805
58	25.08	25.56	27.057	68.25	33.136	57.985	0.822295	1.05224	1.74539	0.896163	0.648568	1.60628	1.05034	0.222319
60	28.018	25.511	28.819	60.745	36.749	56.96	0.918623	1.05022	1.85905	0.797618	0.719285	1.57788	1.0316	0.2123
Excurrent
	Diameter (pixels)						Ratio to starting diamter
Time (mins)	Canal 1	Canal 2	Canal 3	Canal 4	Canal 5	Canal 6	Canal 1	Canal 2	Canal 3	Canal 4	Canal 5	Canal 6	Mean	SEM
0	29.568	57.009	50.284	63.127	66.013	68.485	1	1	1	1	1	1	1	0
2	32.73	47.056	48.541	58.138	67.201	61.045	1.10694	0.825414	0.965337	0.920969	1.018	0.891363	0.943443	0.0296237
4	29.741	49.041	47.802	49.254	65.608	60.166	1.00585	0.860233	0.95064	0.780237	0.993865	0.878528	0.88421	0.0478194
6	31.847	48.231	45.675	55.145	68.55	60.403	1.07708	0.846024	0.908341	0.873556	1.03843	0.881989	0.931326	0.0415249
8	33.56	49.477	41.503	59.304	62.84	57.241	1.13501	0.867881	0.825372	0.93944	0.951934	0.835818	0.909064	0.0285052
10	28.97	50.934	41.382	53.339	57.519	56.403	0.979775	0.893438	0.822966	0.844947	0.871328	0.823582	0.846619	0.0106961
12	31.149	53.369	40.817	62.29	55.494	53.893	1.05347	0.93615	0.811729	0.986741	0.840653	0.786931	0.871442	0.0462427
14	31.662	57.604	36.77	60.531	53.521	54.187	1.07082	1.01044	0.731247	0.958877	0.810765	0.791224	0.853622	0.0409985
16	31.945	59.525	43.046	58.31	59.243	54.509	1.08039	1.04413	0.856058	0.923694	0.897444	0.795926	0.872355	0.030177
18	32.237	56.074	44.116	59.211	52.873	52.06	1.09027	0.983599	0.877337	0.937966	0.800948	0.760166	0.833027	0.0416533
20	30.364	52.768	42.901	63.64	54.756	56.679	1.02692	0.925608	0.853174	1.00813	0.829473	0.827612	0.888404	0.0463703
22	31.765	55.301	43.566	60.671	55.337	53.235	1.0743	0.97004	0.866399	0.961094	0.838274	0.777324	0.858897	0.0418615
24	34.54	53.151	41.076	65.008	54.377	50.5	1.16815	0.932326	0.81688	1.0298	0.823732	0.737388	0.863639	0.0671867
26	31.484	53.021	39.3	65.123	56.667	50.16	1.0648	0.930046	0.781561	1.03162	0.858422	0.732423	0.874155	0.0671791
28	28.692	51.662	41.881	62.129	52.705	48.503	0.970373	0.906208	0.832889	0.984191	0.798403	0.708228	0.830274	0.0629295
30	28.231	53.502	41.189	62.129	52.158	47.595	0.954782	0.938483	0.819127	0.984191	0.790117	0.69497	0.823092	0.0659207
32	29.904	49.845	37.901	56.569	58.214	44.139	1.01136	0.874336	0.753739	0.896114	0.881857	0.644506	0.807492	0.0632047
34	28.888	54.466	34.3	53.151	53.007	39.386	0.977002	0.955393	0.682126	0.841969	0.802978	0.575104	0.740017	0.0644629
36	29.155	54.335	34.238	57.079	56.135	38.328	0.986032	0.953095	0.680893	0.904193	0.850363	0.559655	0.771404	0.0828884
38	29.347	51.723	32.867	60.531	52.544	39.538	0.992526	0.907278	0.653627	0.958877	0.795964	0.577324	0.777388	0.0856207
40	30.208	48.572	29.538	55	59.123	37.567	1.02165	0.852006	0.587423	0.87126	0.895627	0.548543	0.77181	0.0866422
42	28.849	52.811	33.504	51.01	59.926	36.555	0.975683	0.926363	0.666295	0.808054	0.907791	0.533767	0.74987	0.086617
44	28.504	50.826	38.513	52.345	51.747	43.546	0.964015	0.891543	0.76591	0.829201	0.783891	0.635847	0.749647	0.0452238
46	28.302	56.8	32.442	46.098	54.975	40.697	0.957183	0.996334	0.645175	0.730242	0.832791	0.594247	0.719093	0.0535145
48	29.415	53.021	32.33	61.392	53.868	41.761	0.994825	0.930046	0.642948	0.972516	0.816021	0.609783	0.79944	0.0813633
50	30.733	54.261	32.898	51.352	45.338	42.217	1.0394	0.951797	0.654244	0.813471	0.686804	0.616442	0.705572	0.0446528
52	26.387	53.759	31.516	49.82	53.099	45.607	0.892417	0.942991	0.62676	0.789203	0.804372	0.665941	0.753172	0.0339541
54	28.623	43.798	36.003	54.332	54.813	44.272	0.96804	0.768265	0.715993	0.860678	0.830336	0.646448	0.779154	0.0518426
56	27.577	47.93	34.817	50.488	51.129	36.963	0.932664	0.840744	0.692407	0.799785	0.774529	0.539724	0.704679	0.064136
58	25.715	42.547	30.956	49.649	47.352	40.389	0.86969	0.746321	0.615623	0.786494	0.717313	0.58975	0.697852	0.0446344
60	25.947	45.962	34.398	55.082	45.338	44.972	0.877537	0.806224	0.684074	0.872558	0.686804	0.656669	0.738677	0.052288

## Sheet: Fig4d
Fig4d
	ML7
		#Gemmules Plated	# Sponges	Ink in	DiI in
	DMSO	~30	26	26	25
	L-NAME	~30	26	25	3
	ML7	~30	27	21	6

## Sheet: Fig4f
Fig4F	pRLC
		Brightness	Length (um)
Sponge 1	1	2144.39	9.3915
	2	725.333	29.055
	3	1330.97	20.3885
	4	3452.41	6.868
	5	1378.34	11.8535
	6	782.141	15.469
	7	1758.27	15.365
	8	790.243	11.808
	9	1409.27	10.63
	10	3091.57	5.6355
	11	2230.23	7.676
	12	682.227	6.3005
	13	2012.26	9.9525
	14	2532.34	7.7005
	15	1899.71	4.0265
	16	1904.2	11.5415
	17	950.284	19.7355
	18	990.946	38.394
	19	1068.79	19.236
	20	929.296	26.9345
	21	1233.99	21.995
	22	1980.91	8.501
	23	1386.24	7.4995
	24	2609.57	5.552
	25	866.209	13.4805
	27	1287.04	11.8215
	28	1127.96	7.7905
	29	573.366	20.706
	30	670.351	13.22
Sponge 2	1	1466.01	16.9875
	2	970.202	17.292
	3	541.335	39.247
	4	1180.27	21.9765
	5	821.092	32.1065
	6	694.96	29.825
	7	870.51	15.2795
	8	1183.33	15.6065
	9	736.956	44.016
	10	553.075	19.1565
	11	943.857	16.854
	12	1161.56	7.8735
	13	736.034	20.382
	14	986.604	9.7355
	15	568.793	28.6205
	16	3146.26	4.6425
	17	1360.18	20.1755
	18	1169.68	29.449
	19	2251.97	9.456
	20	1647.35	9.3035
	21	700.019	47.7515
	22	440.239	64.8985
	23	464.443	48.5635
	25	817.335	17.697
	27	516.316	53.757
	28	2963.66	7.5065
	29	727.48	36.639
	30	1001.21	14.713
	31	922.854	37.083
Sponge 3	1	275.708	30.624
	2	353.208	27.3655
	3	844.346	14.0325
	4	303.592	11.752
	6	274.961	16.014
	7	292.242	35.1025
	8	625.81	11.0445
	10	602.972	16.685
	11	840.103	8.753
	12	428.675	9.479
	13	300.489	5.6165
	14	328.148	22.549
	15	73.667	42.046
	16	169.664	22.431
	17	168.676	38.6845
	18	244.573	20.71
	19	616.336	8.419
	20	285.224	20.3145
	21	118.266	29.4505
	22	215.138	22.723
	23	196.855	29.695
	24	199.126	8.341
	25	243.134	25.144
	26	394.054	24.9655
	27	215.313	36.0415
	28	300.779	12.0255
	29	314.95	13.775
	30	302.901	20.1775
	31	265.496	17.073
	32	335.976	9.4695
	33	410.982	11.461
	34	636.014	7.7665
	35	162.56	29.1475
Sponge 4	1	813.103	40.2505
	2	1005.41	15.974
	3	760.646	34.244
	4	954.651	40.9405
	5	695.058	36.5545
	6	874.913	34.5435
	7	559.634	14.3955
	8	577.398	14.6395
	10	1211.06	9.585
	11	840.829	17.8265
	12	937.158	9.782
	13	1089.88	21.132
	14	1443.83	9.2575
	15	716.08	29.7135
	16	3263.58	4.3345
	17	894.602	24.861
	18	669.269	23.039
	19	448.752	64.3055
	20	794.825	17.3135
	21	695.614	16.244
	22	480.821	43.2365
	23	489.017	42.335
	24	1212.43	12.927
	25	640.466	50.9825
	26	1097.79	25.0215
	27	1338.52	6.4925
	28	865.171	25.706

## Sheet: Fig5d
Fig5D	delta delta Ct
	DMSO1	CCG1	ISX1	CytD1	DMSO2	CCG2	ISX2	CytD2	DMSO3	CCG3	ISX3	CytD3
Ef1a	17.4073	17.5914	16.83	16.7448	21.0824	21.3334	19.7044	20.1406	22.9446	23.266	21.7413	20.749
ACTIN	17.9977	19.5304	13.023	15.8285	23.0406	24.5747	16.9533	21.0881	22.9977	24.5404	17.4863	20.0652
TAGLN2	20.6794	22.8225	17.6094	19.774	25.3446	27.4794	20.9846	24.0257	24.019	26.17	20.3044	20.884
	delta Ct
	Actin	TAGLN2			Actin	TAGLN2			Actin	TAGLN2
DMSO1	0.59038	3.27213		DMSO2	1.95827	4.26227		DMSO3	0.0530522	1.0744
CCG	1.93902	5.2311		CCG	3.24134	6.14598		CCG	1.27438	2.90402
ISX	-3.807	0.77943		ISX	-2.7511	1.28019		ISX	-4.25495	-1.43686
CytD	-0.916318	3.02914		CytD	0.947528	3.88508		CytD	-0.683869	0.134921
	delta delta Ct
	Actin	TAGLN2			Actin	TAGLN2			Actin	TAGLN2
CCG	1.34864	1.95897		CCG	1.28307	1.88372		CCG	1.22133	1.82962
ISX	-4.39738	-2.4927		ISX	-4.70937	-2.98208		ISX	-4.30801	-2.51126
CytD	-1.5067	-0.242992		CytD	-1.01075	-0.377189		CytD	-0.736921	-0.939478
	Actin	TAGLN2			Actin	TAGLN2			Actin	TAGLN2
CCG-203971	0.392661	0.257213		CCG	0.41092	0.270985		CCG	0.428887	0.281339
ISX-9	21.0738	5.62831		ISX	26.1614	7.90123		ISX	19.8079	5.70116
CytochalasinD	2.84159	1.18344		CytD	2.01495	1.29881		CytD	1.66662	1.91783
	Actin	TAGLN2	SEM(Actin)	SEM(TAGLN2)		CCG1	0.392661	0.257213
CCG	0.410823	0.269846	0.0128079	0.00855859		CCG2	0.41092	0.270985
ISX	22.3477	6.41023	2.37791	0.913407		CCG3	0.428887	0.281339
CytD	2.17439	1.4667	0.426735	0.279259		ISX91	21.0738	5.62831
						ISX92	26.1614	7.90123
						ISX93	19.8079	5.70116
						CytD1	2.84159	1.18344
						CytD2	2.01495	1.29881
						CytD3	1.66662	1.91783
Plate 1_Raw
Well	Fluor	Type	Identifier	Replicate #	Threshold Cycle (Ct)
A01	SYBR	DMSO1	Ef1a	1	17.3959
A02	SYBR	DMSO1	Ef1a	2	17.1604
A03	SYBR	DMSO1	Ef1a	3	17.6656
A04	SYBR	CCG1	Ef1a	1	17.7074
A05	SYBR	CCG1	Ef1a	2	17.2049
A06	SYBR	CCG1	Ef1a	3	17.8619
A07	SYBR	ISX1	Ef1a	1	16.9814
A08	SYBR	ISX1	Ef1a	2	16.7315
A09	SYBR	ISX1	Ef1a	3	16.777
A10	SYBR	CytD1	Ef1a	1	16.8286
A11	SYBR	CytD1	Ef1a	2	16.7507
A12	SYBR	CytD1	Ef1a	3	16.6552
B01	SYBR	DMSO1	SM22a	1	20.3706
B02	SYBR	DMSO1	SM22a	2	20.6139
B03	SYBR	DMSO1	SM22a	3	21.0538
B04	SYBR	CCG1	SM22a	1	23.0066
B05	SYBR	CCG1	SM22a	2	22.9175
B06	SYBR	CCG1	SM22a	3	22.5433
B07	SYBR	ISX1	SM22a	1	17.6069
B08	SYBR	ISX1	SM22a	2	17.5606
B09	SYBR	ISX1	SM22a	3	17.6606
B10	SYBR	CytD1	SM22a	1	19.6788
B11	SYBR	CytD1	SM22a	2	19.8129
B12	SYBR	CytD1	SM22a	3	19.8301
C01	SYBR	DMSO1	Actin	1	17.9652
C02	SYBR	DMSO1	Actin	2	17.8218
C03	SYBR	DMSO1	Actin	3	18.206
C04	SYBR	CCG1	Actin	1	19.3143
C05	SYBR	CCG1	Actin	2	19.0428
C06	SYBR	CCG1	Actin	3	20.2341
C07	SYBR	ISX1	Actin	1	13.161
C08	SYBR	ISX1	Actin	2	13.0047
C09	SYBR	ISX1	Actin	3	12.9032
C10	SYBR	CytD1	Actin	1	15.6025
C11	SYBR	CytD1	Actin	2	16.0144
C12	SYBR	CytD1	Actin	3	15.8686
D01	SYBR	DMSO2	Ef1a	1	21.0993
D02	SYBR	DMSO2	Ef1a	2	21.0043
D03	SYBR	DMSO2	Ef1a	3	21.1435
D04	SYBR	CCG2	Ef1a	1	21.2861
D05	SYBR	CCG2	Ef1a	2	21.3535
D06	SYBR	CCG2	Ef1a	3	21.3605
D07	SYBR	ISX2	Ef1a	1	19.7469
D08	SYBR	ISX2	Ef1a	2	19.6806
D09	SYBR	ISX2	Ef1a	3	19.6856
D10	SYBR	CytD2	Ef1a	1	20.1788
D11	SYBR	CytD2	Ef1a	2	20.2129
D12	SYBR	CytD2	Ef1a	3	20.0301
E01	SYBR	DMSO2	SM22a	1	25.6175
E02	SYBR	DMSO2	SM22a	2	24.5958
E03	SYBR	DMSO2	SM22a	3	25.8206
E04	SYBR	CCG2	SM22a	1	27.5099
E05	SYBR	CCG2	SM22a	2	27.2921
E06	SYBR	CCG2	SM22a	3	27.6361
E07	SYBR	ISX2	SM22a	1	20.782
E08	SYBR	ISX2	SM22a	2	20.9125
E09	SYBR	ISX2	SM22a	3	21.2593
E10	SYBR	CytD2	SM22a	1	24.2707
E11	SYBR	CytD2	SM22a	2	23.7087
E12	SYBR	CytD2	SM22a	3	24.0977
F01	SYBR	DMSO2	Actin	1	23.0959
F02	SYBR	DMSO2	Actin	2	23.1604
F03	SYBR	DMSO2	Actin	3	22.8656
F04	SYBR	CCG2	Actin	1	24.7074
F05	SYBR	CCG2	Actin	2	24.2049
F06	SYBR	CCG2	Actin	3	24.8119
F07	SYBR	ISX2	Actin	1	17.0214
F08	SYBR	ISX2	Actin	2	16.9615
F09	SYBR	ISX2	Actin	3	16.877
F10	SYBR	CytD2	Actin	1	21.1886
F11	SYBR	CytD2	Actin	2	21.1907
F12	SYBR	CytD2	Actin	3	20.8852
Plate 2_Raw
Well	Fluor	Type	Identifier	Replicate #	Threshold Cycle (Ct)
C01	SYBR	DMSO3	Ef1a	1	23.7175
C02	SYBR	DMSO3	Ef1a	2	22.5958
C03	SYBR	DMSO3	Ef1a	3	22.5206
C04	SYBR	CCG3	Ef1a	1	23.3099
C05	SYBR	CCG3	Ef1a	2	23.0721
C06	SYBR	CCG3	Ef1a	3	23.4161
C07	SYBR	ISX3	Ef1a	1	21.652
C08	SYBR	ISX3	Ef1a	2	21.5125
C09	SYBR	ISX3	Ef1a	3	22.0593
C10	SYBR	CytD3	Ef1a	1	21.0407
C11	SYBR	CytD3	Ef1a	2	20.7087
C12	SYBR	CytD3	Ef1a	3	20.4977
D01	SYBR	DMSO3	SM22a	1	23.9493
D02	SYBR	DMSO3	SM22a	2	24.0043
D03	SYBR	DMSO3	SM22a	3	24.1035
D04	SYBR	CCG3	SM22a	1	26.0861
D05	SYBR	CCG3	SM22a	2	26.1535
D06	SYBR	CCG3	SM22a	3	26.2705
D07	SYBR	ISX3	SM22a	1	20.3469
D08	SYBR	ISX3	SM22a	2	20.2806
D09	SYBR	ISX3	SM22a	3	20.2856
D10	SYBR	CytD3	SM22a	1	20.9088
D11	SYBR	CytD3	SM22a	2	21.0129
D12	SYBR	CytD3	SM22a	3	20.7301
E01	SYBR	DMSO3	Actin	1	22.9652
E02	SYBR	DMSO3	Actin	2	22.8218
E03	SYBR	DMSO3	Actin	3	23.206
E04	SYBR	CCG3	Actin	1	24.2943
E05	SYBR	CCG3	Actin	2	24.8128
E06	SYBR	CCG3	Actin	3	24.5141
E07	SYBR	ISX3	Actin	1	17.471
E08	SYBR	ISX3	Actin	2	17.6047
E09	SYBR	ISX3	Actin	3	17.3832
E10	SYBR	CytD3	Actin	1	19.9125
E11	SYBR	CytD3	Actin	2	20.0944
E12	SYBR	CytD3	Actin	3	20.1886

## Sheet: Fig5e
Fig5E
	CCG
		#Gemmules Plated	# Sponges	Ink in	DiI
	DMSO	~30	26	25	24
	L-NAME	~30	26	25	3
	20μM CCG-203971	~30	26	26	12

## Sheet: Fig6b
Fig6b
	Raw and uncropped scans. Regional scans were used due to very week signal from targets. Ladder does not show well in green channel. The two blots shown were performed side by side on the same protein samples but were blotted for different target proteins (stMyHC and Vin1).

[truncated: 10 more sheets: Fig6c, Fig6d, FigS2, FigS7, FigS8, FigS9, FigS9Blots, FigS10Blot, FigS11Blots, FigS12Blot]
